# Supplementary material for: Crystal structure of dimanganese(II) zinc bis­[ortho­phosphate(V)] monohydrate
Source: Acta Crystallogr E Crystallogr Commun. 2015 Jan 14;71(Pt 2):154–6. doi: 10.1107/S2056989015000341 (PMC4384616; doi:10.1107/S2056989015000341)
Supplement: Supplementary file 1 [file e-71-00154-sup1.cif]

##############################################################################
#                                                                            #
# This CIF contains the data in a paper accepted for publication in          #
# Acta Crystallographica Section E. It conforms to the requirements of       #
# Notes for Authors for Acta Crystallographica Section E, and has been       #
# peer reviewed under the auspices of the IUCr Commission on Journals.       #
#                                                                            #
# Full details of the Crystallographic Information File format               #
# are given in the paper "The Crystallographic Information File (CIF):       #
# a New Standard Archive File for Crystallography" by S. R. Hall, F. H.      #
# Allen and I. D. Brown [Acta Cryst. (1991), A47, 655-685].                  #
#                                                                            #
# The current version of the core CIF dictionary is obtainable from          #
# ftp://ftp.iucr.org/pub/cif_core.dic.                                       #
#                                                                            #
# Software is freely available for graphical display of the structure(s)     #
# in this CIF. For information consult the CIF software page                 #
# http://www.iucr.org/resources/cif/software.                                #
#                                                                            #
# This file may be used for bona fide research purposes within the           #
# scientific community so long as proper attribution is given to the journal # 
# article from which it was obtained.                                        #
#                                                                            #
##############################################################################
data_I
_audit_creation_method     SHELXL-97
_journal_date_recd_electronic     2014-12-05
_journal_date_accepted     2015-01-07
_journal_name_full     'Acta Crystallographica, Section E'
_journal_year     2015
_journal_volume     71
_journal_issue      2
_journal_page_first     154
_journal_page_last     156
_journal_paper_category     GI
_journal_paper_doi     10.1107/S2056989015000341
_journal_coeditor_code     WM5102
_publ_contact_author_name     'Ghaleb Alhakmi'
_publ_contact_author_address
;
Laboratoire de Chimie du Solide Appliqu\'ee,
Facult\'e des Sciences, Universit\'e Mohammed V
Avenue Ibn Battouta, B.P. 1014, Rabat, Morocco
;
_publ_contact_author_email     'g_alhakmi@yahoo.fr'
_publ_contact_author_fax     '212 537 77 54 40'
_publ_contact_author_phone     '212 537 77 54 40'
_publ_section_title
;
Crystal structure of dimanganese(II) zinc bis[orthophosphate(V)] monohydrate
;
loop_
    _publ_author_name
    _publ_author_address
    'Alhakmi, Ghaleb'
;
Laboratoire de Chimie du Solide Appliqu\'ee,
Facult\'e des Sciences, Universit\'e Mohammed V
Avenue Ibn Battouta, BP 1014, Rabat, Morocco
;
    'Assani, Abderrazzak'
;
Laboratoire de Chimie du Solide Appliqu\'ee,
Facult\'e des Sciences, Universit\'e Mohammed V
Avenue Ibn Battouta, BP 1014, Rabat, Morocco
;
    'Saadi, Mohamed'
;
Laboratoire de Chimie du Solide Appliqu\'ee,
Facult\'e des Sciences, Universit\'e Mohammed V
Avenue Ibn Battouta, BP 1014, Rabat, Morocco
;
    'El Ammari, Lahcen'
;
Laboratoire de Chimie du Solide Appliqu\'ee,
Facult\'e des Sciences, Universit\'e Mohammed V
Avenue Ibn Battouta, BP 1014, Rabat, Morocco
;
_publ_section_synopsis
;
In contrast to most other structures of transition metal orthophosphates with
composition <i>M</i>~3-~<i>~x~M</i>'<i>~x~</i>(PO~4~)~2~\\cdotH~2~O, the three
metallic sites in the structure of Mn~2~Zn(PO~4~)~2~\\cdotH~2~O show no
statistical disorder.
;
_chemical_name_systematic
;
Dimanganese(II) zinc bis[orthophosphate(V)] monohydrate
;
_chemical_name_common     ?
_chemical_formula_moiety     'Mn2 Zn O8 P2, (H2 O)'
_chemical_formula_sum     'H2 Mn2 O9 P2 Zn'
_chemical_formula_structural     'Mn2 Zn (P O4)2, H2O'
_chemical_formula_iupac     'Mn2 Zn (P O4)2, H2 O'
_chemical_formula_weight     383.21
_chemical_melting_point     ?
_symmetry_cell_setting     monoclinic
_symmetry_space_group_name_H-M     'P 21/n'
_symmetry_space_group_name_Hall     '-P 2yn'
loop_
    _symmetry_equiv_pos_as_xyz
    'x, y, z'
    '-x+1/2, y+1/2, -z+1/2'
    '-x, -y, -z'
    'x-1/2, -y-1/2, z-1/2'
_cell_length_a     8.1784(2)
_cell_length_b     10.1741(2)
_cell_length_c     9.0896(2)
_cell_angle_alpha     90.00
_cell_angle_beta     114.1420(10)
_cell_angle_gamma     90.00
_cell_volume     690.17(3)
_cell_formula_units_Z     4
_cell_measurement_reflns_used     2407
_cell_measurement_theta_min     2.80
_cell_measurement_theta_max     32.03
_cell_measurement_temperature     296(2)
_exptl_crystal_description     parallelepiped
_exptl_crystal_colour     'off-white'
_exptl_crystal_size_max     0.32
_exptl_crystal_size_mid     0.27
_exptl_crystal_size_min     0.19
_exptl_crystal_density_diffrn     3.688
_exptl_crystal_density_meas     ?
_exptl_crystal_density_method     'not measured'
_exptl_crystal_F_000     736
_exptl_absorpt_coefficient_mu     7.542
_exptl_absorpt_correction_type     multi-scan
_exptl_absorpt_process_details
;
(<i>SADABS</i>; Bruker, 2009)
;
_exptl_absorpt_correction_T_min     0.5743
_exptl_absorpt_correction_T_max     0.7479
_exptl_special_details     ?
_diffrn_ambient_temperature     296(2)
_diffrn_radiation_type     MoK\a
_diffrn_radiation_wavelength     0.71073
_diffrn_radiation_source     'fine-focus sealed tube'
_diffrn_radiation_monochromator     graphite
_diffrn_measurement_device_type     'Bruker X8 APEX'
_diffrn_measurement_method     '\f and \w scans'
_diffrn_reflns_number     11327
_diffrn_reflns_av_R_equivalents     0.0228
_diffrn_reflns_av_sigmaI/netI     0.0157
_diffrn_reflns_theta_min     2.83
_diffrn_reflns_theta_max     32.03
_diffrn_reflns_theta_full     32.03
_diffrn_measured_fraction_theta_max     1.000
_diffrn_measured_fraction_theta_full     1.000
_diffrn_reflns_limit_h_min     -12
_diffrn_reflns_limit_h_max     12
_diffrn_reflns_limit_k_min     -14
_diffrn_reflns_limit_k_max     15
_diffrn_reflns_limit_l_min     -13
_diffrn_reflns_limit_l_max     13
_refine_special_details
;
Refinement of <i>F</i>^2^ against all reflections. The weighted <i>R</i>-factor
<i>wR</i> and goodness of fit <i>S</i> are based on <i>F</i>^2^, conventional
<i>R</i>-factors <i>R</i> are based on <i>F</i>, with <i>F</i> set to zero for
negative <i>F</i>^2^. The threshold expression of <i>F</i>^2^ >
2\s(<i>F</i>^2^) is used only for calculating <i>R</i>-factors(gt) <i>etc</i>.
and is not relevant to the choice of reflections for refinement.
<i>R</i>-factors based on <i>F</i>^2^ are statistically about twice as large
as those based on <i>F</i>, and <i>R</i>- factors based on all data will be
even larger.
;
_reflns_number_total     2407
_reflns_number_gt     2305
_reflns_threshold_expression     I>2sigma(I)
_refine_ls_structure_factor_coef     Fsqd
_refine_ls_matrix_type     full
_refine_ls_R_factor_all     0.0198
_refine_ls_R_factor_gt     0.0186
_refine_ls_wR_factor_gt     0.0516
_refine_ls_wR_factor_ref     0.0524
_refine_ls_goodness_of_fit_ref     1.110
_refine_ls_restrained_S_all     1.110
_refine_ls_number_reflns     2407
_refine_ls_number_parameters     127
_refine_ls_number_restraints     0
_refine_ls_hydrogen_treatment     constr
_refine_ls_weighting_scheme     calc
_refine_ls_weighting_details
         'calc w=1/[\s^2^(Fo^2^)+(0.0248P)^2^+1.0141P] where P=(Fo^2^+2Fc^2^)/3'
_atom_sites_solution_hydrogens     geom
_atom_sites_solution_primary     direct
_atom_sites_solution_secondary     difmap
_refine_ls_shift/su_max     0.001
_refine_ls_shift/su_mean     0.000
_refine_diff_density_max     0.937
_refine_diff_density_min     -0.835
_refine_ls_extinction_method     none
_refine_ls_extinction_coef     ?
loop_
    _atom_type_symbol
    _atom_type_description
    _atom_type_scat_dispersion_real
    _atom_type_scat_dispersion_imag
    _atom_type_scat_source
    'O' 'O' 0.0106 0.0060
                         'International Tables Vol C Tables 4.2.6.8 and 6.1.1.4'
    'P' 'P' 0.1023 0.0942
                         'International Tables Vol C Tables 4.2.6.8 and 6.1.1.4'
    'Mn' 'Mn' 0.3368 0.7283
                         'International Tables Vol C Tables 4.2.6.8 and 6.1.1.4'
    'Zn' 'Zn' 0.2839 1.4301
                         'International Tables Vol C Tables 4.2.6.8 and 6.1.1.4'
    'H' 'H' 0.0000 0.0000
                         'International Tables Vol C Tables 4.2.6.8 and 6.1.1.4'
_computing_data_collection
;
APEX2 (Bruker, 2009)
;
_computing_cell_refinement
;
SAINT (Bruker, 2009)
;
_computing_data_reduction
;
SAINT (Bruker, 2009)
;
_computing_structure_solution
;
SHELXS97 (Sheldrick, 2008)
;
_computing_structure_refinement
;
SHELXL97 (Sheldrick, 2008)
;
_computing_molecular_graphics
;
ORTEP-3 for Windows (Farrugia, 2012) and DIAMOND (Brandenburg,
2006)
;
_computing_publication_material
;
publCIF (Westrip, 2010)
;
loop_
    _atom_site_type_symbol
    _atom_site_label
    _atom_site_fract_x
    _atom_site_fract_y
    _atom_site_fract_z
    _atom_site_U_iso_or_equiv
    _atom_site_adp_type
    _atom_site_calc_flag
    _atom_site_refinement_flags
    _atom_site_occupancy
    _atom_site_symmetry_multiplicity
    _atom_site_disorder_assembly
    _atom_site_disorder_group
    Mn Mn1 0.88638(3) 0.35884(3) 0.46580(3) 0.00768(6) Uani d . 1 1 . .
    Mn Mn2 0.48057(3) 0.38305(3) 0.21880(3) 0.00726(6) Uani d . 1 1 . .
    Zn Zn1 0.12609(3) 0.62028(2) 0.06179(2) 0.00934(6) Uani d . 1 1 . .
    P P1 0.70438(5) 0.08456(4) 0.32706(5) 0.00553(8) Uani d . 1 1 . .
    P P2 0.38560(5) 0.67442(4) 0.36388(5) 0.00613(8) Uani d . 1 1 . .
    O O1 0.58212(17) 0.03301(13) 0.40831(15) 0.0102(2) Uani d . 1 1 . .
    O O2 0.87050(16) 0.15076(13) 0.45546(15) 0.0094(2) Uani d . 1 1 . .
    O O3 0.59293(17) 0.18429(12) 0.19887(15) 0.0092(2) Uani d . 1 1 . .
    O O4 0.76145(17) -0.03217(12) 0.25178(15) 0.0092(2) Uani d . 1 1 . .
    O O5 0.23736(18) 0.77279(13) 0.26723(16) 0.0123(2) Uani d . 1 1 . .
    O O6 0.36400(17) 0.63194(13) 0.51688(15) 0.0104(2) Uani d . 1 1 . .
    O O7 0.57269(16) 0.73311(13) 0.41028(15) 0.0110(2) Uani d . 1 1 . .
    O O8 0.35411(17) 0.55914(13) 0.24330(15) 0.0107(2) Uani d . 1 1 . .
    O O9 0.88135(18) 0.58568(14) 0.57419(16) 0.0130(2) Uani d . 1 1 . .
    H H1 0.7876 0.6203 0.4923 0.019 Uiso d R 1 1 . .
    H H2 0.8793 0.5969 0.6731 0.019 Uiso d R 1 1 . .
loop_
    _atom_site_aniso_label
    _atom_site_aniso_U_11
    _atom_site_aniso_U_22
    _atom_site_aniso_U_33
    _atom_site_aniso_U_12
    _atom_site_aniso_U_13
    _atom_site_aniso_U_23
    Mn1 0.00519(11) 0.00776(11) 0.00860(11) -0.00070(8) 0.00129(8) 0.00274(8)
    Mn2 0.00657(11) 0.00704(11) 0.00777(11) -0.00016(8) 0.00254(9) -0.00025(8)
    Zn1 0.00839(10) 0.00949(10) 0.00884(9) 0.00028(6) 0.00219(7) 0.00093(6)
    P1 0.00538(16) 0.00594(17) 0.00519(16) 0.00046(13) 0.00209(13) -0.00030(13)
    P2 0.00556(16) 0.00676(17) 0.00569(16) 0.00008(13) 0.00193(13) -0.00044(13)
    O1 0.0107(5) 0.0111(5) 0.0126(5) 0.0015(4) 0.0087(5) 0.0025(4)
    O2 0.0079(5) 0.0105(5) 0.0073(5) -0.0020(4) 0.0008(4) -0.0025(4)
    O3 0.0099(5) 0.0080(5) 0.0081(5) 0.0022(4) 0.0020(4) 0.0013(4)
    O4 0.0083(5) 0.0091(5) 0.0099(5) 0.0017(4) 0.0033(4) -0.0027(4)
    O5 0.0121(5) 0.0135(6) 0.0108(5) 0.0070(5) 0.0041(4) 0.0035(4)
    O6 0.0106(5) 0.0137(6) 0.0071(5) -0.0006(4) 0.0038(4) 0.0016(4)
    O7 0.0081(5) 0.0129(6) 0.0120(5) -0.0031(4) 0.0041(4) -0.0030(4)
    O8 0.0107(5) 0.0093(5) 0.0099(5) 0.0011(4) 0.0021(4) -0.0035(4)
    O9 0.0109(5) 0.0181(6) 0.0106(5) 0.0020(5) 0.0051(4) 0.0007(5)
_geom_special_details
;
All e.s.d.'s (except the e.s.d. in the dihedral angle between two l.s. planes)
are estimated using the full covariance matrix. The cell e.s.d.'s are taken
into account individually in the estimation of e.s.d.'s in distances, angles
and torsion angles; correlations between e.s.d.'s in cell parameters are only
used when they are defined by crystal symmetry. An approximate (isotropic)
treatment of cell e.s.d.'s is used for estimating e.s.d.'s involving l.s.
planes.
;
loop_
    _geom_bond_atom_site_label_1
    _geom_bond_atom_site_label_2
    _geom_bond_site_symmetry_2
    _geom_bond_distance
    _geom_bond_publ_flag
    Mn1 O6 3_666 2.1191(13) ?
    Mn1 O2 . 2.1208(14) ?
    Mn1 O3 4_666 2.1464(12) ?
    Mn1 O9 3_766 2.1504(14) ?
    Mn1 O4 2_655 2.1556(13) ?
    Mn1 O9 . 2.5163(15) ?
    Mn2 O8 . 2.1254(13) ?
    Mn2 O5 2_545 2.1533(13) ?
    Mn2 O4 2_655 2.1921(13) ?
    Mn2 O2 4_565 2.2126(13) ?
    Mn2 O6 3_666 2.2166(13) ?
    Mn2 O3 . 2.2590(13) ?
    Zn1 O7 4_575 1.9546(13) ?
    Zn1 O8 . 2.0174(13) ?
    Zn1 O1 4_565 2.0242(13) ?
    Zn1 O1 2 2.0347(12) ?
    Zn1 O5 . 2.3093(14) ?
    P1 O3 . 1.5327(13) ?
    P1 O4 . 1.5355(13) ?
    P1 O2 . 1.5377(13) ?
    P1 O1 . 1.5570(13) ?
    P2 O7 . 1.5322(13) ?
    P2 O6 . 1.5340(13) ?
    P2 O5 . 1.5401(13) ?
    P2 O8 . 1.5532(13) ?
    O9 H1 . 0.8939 ?
    O9 H2 . 0.9131 ?
loop_
    _geom_angle_atom_site_label_1
    _geom_angle_atom_site_label_2
    _geom_angle_atom_site_label_3
    _geom_angle_site_symmetry_1
    _geom_angle_site_symmetry_3
    _geom_angle
    _geom_angle_publ_flag
    O6 Mn1 O2 3_666 . 90.23(5) ?
    O6 Mn1 O3 3_666 4_666 109.27(5) ?
    O2 Mn1 O3 . 4_666 81.31(5) ?
    O6 Mn1 O9 3_666 3_766 161.48(5) ?
    O2 Mn1 O9 . 3_766 107.27(5) ?
    O3 Mn1 O9 4_666 3_766 80.06(5) ?
    O6 Mn1 O4 3_666 2_655 81.32(5) ?
    O2 Mn1 O4 . 2_655 118.14(5) ?
    O3 Mn1 O4 4_666 2_655 158.49(5) ?
    O9 Mn1 O4 3_766 2_655 84.99(5) ?
    O6 Mn1 O9 3_666 . 76.07(5) ?
    O2 Mn1 O9 . . 157.28(5) ?
    O3 Mn1 O9 4_666 . 86.18(5) ?
    O9 Mn1 O9 3_766 . 89.00(5) ?
    O4 Mn1 O9 2_655 . 78.15(5) ?
    O8 Mn2 O5 . 2_545 89.03(5) ?
    O8 Mn2 O4 . 2_655 98.10(5) ?
    O5 Mn2 O4 2_545 2_655 167.53(5) ?
    O8 Mn2 O2 . 4_565 104.14(5) ?
    O5 Mn2 O2 2_545 4_565 90.14(5) ?
    O4 Mn2 O2 2_655 4_565 97.96(5) ?
    O8 Mn2 O6 . 3_666 91.85(5) ?
    O5 Mn2 O6 2_545 3_666 91.25(5) ?
    O4 Mn2 O6 2_655 3_666 78.36(5) ?
    O2 Mn2 O6 4_565 3_666 163.97(5) ?
    O8 Mn2 O3 . . 173.90(5) ?
    O5 Mn2 O3 2_545 . 84.95(5) ?
    O4 Mn2 O3 2_655 . 87.66(5) ?
    O2 Mn2 O3 4_565 . 76.87(5) ?
    O6 Mn2 O3 3_666 . 87.34(5) ?
    O7 Zn1 O8 4_575 . 132.60(5) ?
    O7 Zn1 O1 4_575 4_565 100.19(6) ?
    O8 Zn1 O1 . 4_565 99.81(5) ?
    O7 Zn1 O1 4_575 2 117.98(5) ?
    O8 Zn1 O1 . 2 107.48(5) ?
    O1 Zn1 O1 4_565 2 80.41(5) ?
    O7 Zn1 O5 4_575 . 87.57(5) ?
    O8 Zn1 O5 . . 67.61(5) ?
    O1 Zn1 O5 4_565 . 167.20(5) ?
    O1 Zn1 O5 2 . 105.05(5) ?
    O3 P1 O4 . . 111.58(7) ?
    O3 P1 O2 . . 110.68(7) ?
    O4 P1 O2 . . 109.99(7) ?
    O3 P1 O1 . . 106.62(7) ?
    O4 P1 O1 . . 108.79(7) ?
    O2 P1 O1 . . 109.08(7) ?
    O7 P2 O6 . . 109.42(7) ?
    O7 P2 O5 . . 111.62(8) ?
    O6 P2 O5 . . 110.15(7) ?
    O7 P2 O8 . . 110.32(7) ?
    O6 P2 O8 . . 112.31(8) ?
    O5 P2 O8 . . 102.92(7) ?
    H1 O9 H2 . . 114.6 ?
loop_
    _geom_hbond_atom_site_label_D
    _geom_hbond_atom_site_label_H
    _geom_hbond_atom_site_label_A
    _geom_hbond_site_symmetry_A
    _geom_hbond_distance_DH
    _geom_hbond_distance_HA
    _geom_hbond_distance_DA
    _geom_hbond_angle_DHA
    O9 H1 O7 . 0.89 1.97 2.7866(19) 150.7
    O9 H2 O5 4_676 0.91 2.16 2.8687(19) 134.2
    O9 H2 O1 4_666 0.91 2.48 3.0494(19) 120.4
_iucr_refine_instructions_details
;
TITL EL13_D207_DRX12_G35A in P2(1)/n
CELL  0.71073   8.1784  10.1741   9.0896   90.000  114.142   90.000
ZERR     4.00   0.0002   0.0002   0.0002    0.000    0.001    0.000
LATT   1
SYMM  1/2 - X, 1/2 + Y, 1/2 - Z
SFAC  O    P    MN   ZN   H
UNIT  36   8    8    4    8
MERG   2
SHEL 50 0.67
FMAP   2
PLAN   10
ACTA
BOND
BOND   $H
HTAB O9 O7
HTAB O9 O5_$1
HTAB O9 O1_$2
eqiv $1 1/2+x, 3/2-y, 1/2+z
eqiv $2 1/2+x, 1/2-y, 1/2+z
L.S.  10
TEMP    23.00
WGHT      0.0248      1.0141
FVAR       0.38833
MN1   3    0.886377    0.358842    0.465798    11.00000    0.00519    0.00777 =
         0.00860    0.00274    0.00130   -0.00070
MN2   3    0.480574    0.383054    0.218803    11.00000    0.00658    0.00705 =
         0.00777   -0.00025    0.00255   -0.00016
ZN1    4    0.126086    0.620279    0.061787    11.00000    0.00839    0.00950 =
         0.00885    0.00093    0.00219    0.00028
P1    2    0.704381    0.084554    0.327060    11.00000    0.00538    0.00595 =
         0.00520   -0.00030    0.00209    0.00046
P2    2    0.385605    0.674422    0.363878    11.00000    0.00558    0.00677 =
         0.00569   -0.00044    0.00193    0.00009
O1    1    0.582123    0.033017    0.408316    11.00000    0.01073    0.01106 =
         0.01258    0.00247    0.00869    0.00144
O2    1    0.870499    0.150762    0.455466    11.00000    0.00793    0.01054 =
         0.00735   -0.00247    0.00079   -0.00198
O3    1    0.592925    0.184288    0.198868    11.00000    0.00990    0.00794 =
         0.00812    0.00128    0.00198    0.00220
O4    1    0.761445   -0.032171    0.251779    11.00000    0.00832    0.00910 =
         0.00987   -0.00272    0.00333    0.00166
O5    1    0.237354    0.772790    0.267226    11.00000    0.01208    0.01353 =
         0.01081    0.00351    0.00414    0.00698
O6    1    0.364002    0.631940    0.516882    11.00000    0.01057    0.01371 =
         0.00712    0.00160    0.00380   -0.00058
O7    1    0.572691    0.733103    0.410278    11.00000    0.00813    0.01294 =
         0.01197   -0.00304    0.00412   -0.00307
O8    1    0.354114    0.559147    0.243302    11.00000    0.01071    0.00930 =
         0.00989   -0.00350    0.00206    0.00111
O9    1    0.881339    0.585669    0.574201    11.00000    0.01090    0.01808 =
         0.01063    0.00069    0.00509    0.00197
AFIX   3
H1    5    0.787614    0.620249    0.492266    11.00000   -1.50000
H2    5    0.879246    0.596853    0.673091    11.00000   -1.50000
HKLF 4
REM  EL13_D207_DRX12_G35A in P2(1)/n
REM R1 =  0.0186 for   2305 Fo > 4sig(Fo)  and  0.0198 for all   2407 data
REM    127 parameters refined using      0 restraints
END
WGHT      0.0248      1.0141
REM Highest difference peak  0.933,  deepest hole -0.830,  1-sigma level  0.114
Q1    1   0.3609  0.6084  0.3025  11.00000  0.05    0.50
Q2    1   0.2990  0.7246  0.3188  11.00000  0.05    0.49
Q3    1   0.7236  0.0155  0.2817  11.00000  0.05    0.43
Q4    1   0.6452  0.1332  0.2545  11.00000  0.05    0.43
Q5    1   0.4880  0.7024  0.3960  11.00000  0.05    0.42
Q6    1   0.8027  0.1177  0.3898  11.00000  0.05    0.39
Q7    1   0.6428  0.0544  0.3764  11.00000  0.05    0.39
Q8    1   0.4125  0.5525  0.2173  11.00000  0.05    0.34
Q9    1   0.2795  0.8129  0.3148  11.00000  0.05    0.29
Q10   1   0.3752  0.5061  0.2409  11.00000  0.05    0.29
;
