# Supplementary material for: Crystal structure of dimanganese(II) zinc bis­[ortho­phosphate(V)] monohydrate
Source: Acta Crystallogr E Crystallogr Commun. 2015 Jan 14;71(Pt 2):154–6. doi: 10.1107/S2056989015000341 (PMC4384616; doi:10.1107/S2056989015000341)
Supplement: Supplementary file 2 [file e-71-00154-Isup2.hkl]

# 
# h,k,l, Fc-squared, Fo-squared, sigma(Fo-squared) and status flag 
# 
data_I
_shelx_title ' EL13_D207_DRX12_G35A in P2(1)/n' 
_shelx_refln_list_code          4 
_shelx_F_calc_maximum      261.23 
_exptl_crystal_F_000       736.00 
_reflns_d_resolution_high  0.6701 
 
loop_ 
 _symmetry_equiv_pos_as_xyz 
 'x, y, z' 
 '-x+1/2, y+1/2, -z+1/2' 
 '-x, -y, -z' 
 'x-1/2, -y-1/2, z-1/2' 
 
_cell_length_a     8.1784 
_cell_length_b    10.1741 
_cell_length_c     9.0896 
_cell_angle_alpha  90.000 
_cell_angle_beta  114.142 
_cell_angle_gamma  90.000 
 
_shelx_F_squared_multiplier     1.000 
 
loop_ 
 _refln_index_h 
 _refln_index_k 
 _refln_index_l 
 _refln_F_squared_calc 
 _refln_F_squared_meas 
 _refln_F_squared_sigma 
 _refln_observed_status 
   2   0   0     1251.72     1285.26     35.15 o 
   4   0   0    27987.40    28518.66    349.18 o 
   6   0   0      728.57      735.06     14.41 o 
   8   0   0    16048.78    15763.66    197.94 o 
  10   0   0     2077.70     2089.24     41.60 o 
   1   1   0     1475.12     1497.10     18.28 o 
   2   1   0     5040.26     5440.46     54.87 o 
   3   1   0    12816.66    12453.55    124.28 o 
   4   1   0     1890.61     1969.05     22.25 o 
   5   1   0     6955.85     7043.94     63.25 o 
   6   1   0      901.97      933.68     11.91 o 
   7   1   0      627.50      628.67      9.30 o 
   8   1   0      568.94      533.18      9.59 o 
   9   1   0      916.51      924.08     15.13 o 
  10   1   0     1725.41     1695.19     27.85 o 
  11   1   0       20.06       25.86      6.06 o 
   0   2   0       29.43        5.90      6.30 o 
   1   2   0     7598.54     7739.33     79.89 o 
   2   2   0      789.91      798.07      8.47 o 
   3   2   0    11408.40    11284.22    106.19 o 
   4   2   0     1041.09     1036.69     11.13 o 
   5   2   0    16991.81    17005.97    134.80 o 
   6   2   0      659.95      634.62      9.02 o 
   7   2   0    14341.63    14664.45    118.14 o 
   8   2   0      194.52      196.24      7.24 o 
   9   2   0     1103.69     1113.69     17.05 o 
  10   2   0       15.31       20.78      4.78 o 
  11   2   0      170.43      163.92     12.33 o 
   1   3   0       31.34       38.00      1.50 o 
   2   3   0      992.06      879.09     12.75 o 
   3   3   0     6658.18     6655.78     84.51 o 
   4   3   0     3187.55     3193.51     30.56 o 
   5   3   0     3591.35     3813.83     39.33 o 
   6   3   0     4252.81     4219.94     53.53 o 
   7   3   0       13.39       18.62      2.78 o 
   8   3   0     1320.73     1301.31     18.42 o 
   9   3   0      353.88      343.22      9.95 o 
  10   3   0     2323.77     2349.71     35.09 o 
   0   4   0    68243.20    64226.37   2248.54 o 
   1   4   0      659.95      551.99      7.28 o 
   2   4   0     4688.41     4907.12     45.48 o 
   3   4   0     1355.57     1407.27     16.14 o 
   4   4   0    14464.67    14861.33    147.89 o 
   5   4   0      113.83      133.14      4.38 o 
   6   4   0     1919.97     1890.54     24.95 o 
   7   4   0       87.47       89.55      5.03 o 
   8   4   0     9875.89     9775.99    113.22 o 
   9   4   0      223.15      220.03     12.19 o 
  10   4   0     1391.87     1377.48     27.04 o 
   1   5   0      600.96      556.13      7.22 o 
   2   5   0    14503.59    15080.21    147.56 o 
   3   5   0    18004.89    17598.55    151.00 o 
   4   5   0        2.12        5.90      1.56 o 
   5   5   0     3971.88     3878.28     43.72 o 
   6   5   0     1591.70     1547.62     21.46 o 
   7   5   0       44.22       48.74      4.10 o 
   8   5   0        6.18       13.89      3.72 o 
   9   5   0     1656.28     1630.44     25.84 o 
  10   5   0     2390.12     2316.65     38.66 o 
   0   6   0       48.10       45.95     10.99 o 
   1   6   0     6222.94     6495.82     64.14 o 
   2   6   0      522.23      532.75      9.21 o 
   3   6   0     7451.79     7633.97     80.45 o 
   4   6   0     4887.05     4969.32     45.88 o 
   5   6   0     4424.58     4459.96     45.49 o 
   6   6   0     1008.87     1005.88     15.13 o 
   7   6   0     6671.62     6619.63     78.00 o 
   8   6   0     1116.88     1115.16     22.52 o 
   9   6   0       65.15       67.99      6.43 o 
  10   6   0       30.25       24.55      5.57 o 
   1   7   0      617.33      699.91     11.22 o 
   2   7   0    12572.40    12495.38    144.21 o 
   3   7   0     1371.84     1360.68     24.50 o 
   4   7   0     2902.16     2856.81     34.07 o 
   5   7   0     5882.52     5855.02     58.29 o 
   6   7   0     1632.22     1582.65     21.03 o 
   7   7   0      352.33      342.40     11.54 o 
   8   7   0       46.26       54.38      5.30 o 
   9   7   0      193.93      186.86      8.92 o 
   0   8   0    10842.29    10964.27    225.97 o 
   1   8   0     5096.73     5042.72     76.06 o 
   2   8   0     2536.36     2451.10     40.14 o 
   3   8   0       14.36       33.69      8.57 o 
   4   8   0      493.69      509.06     13.71 o 
   5   8   0      190.49      179.92      9.22 o 
   6   8   0      411.33      420.25      8.40 o 
   7   8   0      358.95      361.57     10.53 o 
   8   8   0     3143.36     3181.98     47.40 o 
   9   8   0       21.24       17.80      5.79 o 
   1   9   0        3.47        6.12      3.20 o 
   2   9   0    11677.93    11765.09    171.68 o 
   3   9   0     7636.59     7325.09    110.05 o 
   4   9   0        2.38        5.62      3.79 o 
   5   9   0     3625.42     3580.09     59.42 o 
   6   9   0     1375.25     1348.75     28.70 o 
   7   9   0      556.42      611.70     18.76 o 
   8   9   0      609.83      584.81     36.81 o 
   0  10   0       46.84       59.53      6.91 o 
   1  10   0     2449.01     2448.30     41.29 o 
   2  10   0       41.54       44.06      4.95 o 
   3  10   0       21.26       22.10      4.35 o 
   4  10   0     1751.12     1737.63     51.46 o 
   5  10   0     2429.64     2402.05     43.58 o 
   6  10   0      456.90      469.05     16.05 o 
   7  10   0     1245.80     1287.60     29.85 o 
   8  10   0      164.60      144.45     14.05 o 
   1  11   0      336.99      335.86     11.95 o 
   2  11   0     1811.08     1764.35     32.76 o 
   3  11   0      290.76      287.46     11.12 o 
   4  11   0        0.69        7.19      4.40 o 
   5  11   0     3805.51     3772.99     63.98 o 
   6  11   0       42.50       68.29      9.22 o 
   7  11   0      787.42      804.67     23.09 o 
   0  12   0     1917.72     1892.08     40.80 o 
   1  12   0       10.20       13.82      4.13 o 
   2  12   0     1145.77     1156.23     24.85 o 
   3  12   0      585.81      556.21     20.12 o 
   4  12   0       92.68       89.04      8.07 o 
   5  12   0        0.90        5.19      5.29 o 
   6  12   0      175.30      192.89     12.40 o 
   1  13   0       93.18       88.59     13.27 o 
   2  13   0     3532.77     3546.57     60.19 o 
   3  13   0      900.97      924.54     25.49 o 
   4  13   0       89.36       93.76      9.64 o 
   5  13   0     2247.73     2381.85     50.74 o 
   0  14   0      241.60      256.02     18.57 o 
   1  14   0     1985.60     1979.42     36.25 o 
   2  14   0      512.87      537.22     19.21 o 
   3  14   0       76.22       87.96      8.53 o 
   4  14   0      258.81      248.87     13.26 o 
   1  15   0      496.28      494.35     18.52 o 
 -11   0   1       75.76       82.88     11.95 o 
  -9   0   1     4783.52     4891.31     63.48 o 
  -7   0   1       66.02       76.36      6.51 o 
  -5   0   1     1252.22     1067.63     19.91 o 
  -3   0   1       80.51       42.59      9.29 o 
  -1   0   1     1646.12     1374.75     21.35 o 
   1   0   1      784.46      681.76     19.23 o 
   3   0   1    10067.93     8967.83    127.77 o 
   5   0   1      139.30      177.01     11.30 o 
   7   0   1       37.01       42.34      4.78 o 
   9   0   1     4918.58     4847.70     69.11 o 
 -11   1   1      768.78      770.32     20.46 o 
 -10   1   1      467.14      446.07     14.82 o 
  -9   1   1       90.46       98.06      5.42 o 
  -8   1   1      112.62      125.40      4.64 o 
  -7   1   1      296.13      324.17      6.90 o 
  -6   1   1      626.71      566.59     10.02 o 
  -5   1   1     3166.73     2954.71     30.94 o 
  -4   1   1       30.20       50.50      2.58 o 
  -3   1   1     2772.62     3071.21     35.27 o 
  -2   1   1     3812.48     4112.87     40.74 o 
  -1   1   1     7508.75     7880.49    113.05 o 
   0   1   1      809.63      680.53     17.06 o 
   1   1   1       76.67       40.40      2.97 o 
   2   1   1     2024.84     2247.20     32.32 o 
   3   1   1      522.96      486.97      6.61 o 
   4   1   1      634.71      744.92     10.37 o 
   5   1   1     4236.95     4324.98     49.68 o 
   6   1   1     3319.88     3278.42     32.35 o 
   7   1   1      267.81      284.01      7.19 o 
   8   1   1        8.05       13.04      3.04 o 
   9   1   1      109.48      105.29      6.56 o 
  10   1   1       31.21       37.45      5.50 o 
 -11   2   1       18.61       24.32      6.68 o 
 -10   2   1      733.27      795.76     15.82 o 
  -9   2   1       64.66       59.54      4.60 o 
  -8   2   1     2232.08     2244.26     23.91 o 
  -7   2   1      126.38      125.38      4.22 o 
  -6   2   1      987.54      883.53     10.31 o 
  -5   2   1      602.65      643.22      7.70 o 
  -4   2   1    11155.56    11052.66    104.41 o 
  -3   2   1     2915.32     3175.69     40.27 o 
  -2   2   1    33032.48    29880.21    422.86 o 
  -1   2   1     2185.74     2208.77     32.29 o 
   0   2   1      688.85      622.96      8.90 o 
   1   2   1     2342.25     2467.33     40.68 o 
   2   2   1       99.79       74.33      5.24 o 
   3   2   1     4875.05     5327.55     50.87 o 
   4   2   1    11050.60    11295.60    111.09 o 
   5   2   1      674.50      659.05      9.78 o 
   6   2   1     7326.34     6971.21     63.88 o 
   7   2   1      363.30      363.25      7.37 o 
   8   2   1      305.40      318.62      8.53 o 
   9   2   1        3.04        9.18      4.63 o 
  10   2   1     1506.75     1584.61     26.83 o 
 -11   3   1       22.23       22.55      8.91 o 
 -10   3   1     2570.87     2527.85     40.86 o 
  -9   3   1       26.13       24.37      4.02 o 
  -8   3   1        7.60        6.99      2.66 o 
  -7   3   1      414.85      394.78      9.51 o 
  -6   3   1      712.49      776.39      9.46 o 
  -5   3   1     8703.97     8814.33     96.73 o 
  -4   3   1      171.10      254.10      4.42 o 
  -3   3   1     1195.41     1540.59     19.96 o 
  -2   3   1     1927.49     2120.28     23.13 o 
  -1   3   1     7034.43     7374.46     91.82 o 
   0   3   1     3529.16     4007.40     62.80 o 
   1   3   1     5794.45     5258.07     48.35 o 
   2   3   1       51.65       47.59      2.18 o 
   3   3   1     1333.36     1241.18     14.14 o 
   4   3   1     3873.95     4203.91     54.77 o 
   5   3   1      102.09      134.22      5.08 o 
   6   3   1     2445.34     2389.91     25.47 o 
   7   3   1      366.51      349.58      8.30 o 
   8   3   1      120.05      117.47     10.74 o 
   9   3   1     2064.32     2082.67     28.67 o 
  10   3   1        2.99        1.50      4.41 o 
 -11   4   1       30.51       22.76      6.26 o 
 -10   4   1       37.74       35.68      6.12 o 
  -9   4   1     1408.13     1458.73     26.41 o 
  -8   4   1     1112.75     1072.96     17.14 o 
  -7   4   1     1453.16     1391.49     28.84 o 
  -6   4   1     1048.22     1034.40     13.03 o 
  -5   4   1      809.38      928.33     14.36 o 
  -4   4   1        6.78       12.26      3.23 o 
  -3   4   1      399.64      424.13      5.98 o 
  -2   4   1     1812.56     1779.62     21.43 o 
  -1   4   1      123.13      253.31      7.47 o 
   0   4   1      191.95      188.67      4.80 o 
   1   4   1     1570.57     1822.46     19.39 o 
   2   4   1     2463.89     2484.31     28.01 o 
   3   4   1    11186.29    10738.33    161.09 o 
   4   4   1      624.76      616.96      7.76 o 
   5   4   1       32.09       36.41      2.81 o 
   6   4   1       13.58       15.67      3.00 o 
   7   4   1      155.88      175.20      6.50 o 
   8   4   1      253.68      251.40      8.30 o 
   9   4   1     1495.29     1450.24     24.35 o 
  10   4   1        1.54        5.47      5.20 o 
 -10   5   1        5.50        9.57      5.12 o 
  -9   5   1       63.61       64.28      6.36 o 
  -8   5   1        9.07        6.19      3.27 o 
  -7   5   1        4.57        5.02      2.59 o 
  -6   5   1     5089.08     4840.03     54.09 o 
  -5   5   1       34.21       42.24      2.81 o 
  -4   5   1      143.19      130.94      8.21 o 
  -3   5   1     8588.55     9091.48    105.35 o 
  -2   5   1      966.46      901.26      9.76 o 
  -1   5   1     4871.87     5281.99     49.84 o 
   0   5   1     4533.63     4368.04     51.21 o 
   1   5   1       17.12       53.83      3.67 o 
   2   5   1      627.97      587.55      8.20 o 
   3   5   1      382.86      430.83      7.38 o 
   4   5   1     1349.52     1262.36     18.95 o 
   5   5   1      552.56      592.55     12.05 o 
   6   5   1     6023.53     5806.29     64.78 o 
   7   5   1     3619.04     3615.33     45.90 o 
   8   5   1     1550.04     1530.05     24.03 o 
   9   5   1      509.41      517.55     13.27 o 
  10   5   1      271.20      269.72     14.65 o 
 -10   6   1     1106.96     1221.79     24.19 o 
  -9   6   1     1300.73     1250.92     23.50 o 
  -8   6   1      535.42      515.04     11.51 o 
  -7   6   1      174.75      160.93      6.07 o 
  -6   6   1      113.20      135.68      6.12 o 
  -5   6   1        2.61        7.03      1.80 o 
  -4   6   1      254.09      261.60      5.81 o 
  -3   6   1       31.19       48.42      2.32 o 
  -2   6   1    20114.54    19588.90    199.81 o 
  -1   6   1      678.06      792.92     11.18 o 
   0   6   1     2772.87     2914.26     35.30 o 
   1   6   1      516.82      528.68      6.70 o 
   2   6   1     1026.58     1151.74     15.00 o 
   3   6   1     1656.42     1644.31     20.23 o 
   4   6   1      349.92      378.00      8.69 o 
   5   6   1      113.15      133.09      4.13 o 
   6   6   1     1822.44     1763.83     23.38 o 
   7   6   1       15.16       19.82      3.48 o 
   8   6   1      364.87      365.83     10.26 o 
   9   6   1      245.54      265.03      9.96 o 
 -10   7   1      460.02      442.21     19.82 o 
  -9   7   1      293.77      309.33     10.61 o 
  -8   7   1      210.32      213.97     14.15 o 
  -7   7   1     6640.37     6553.90     76.58 o 
  -6   7   1      232.44      248.88      5.26 o 
  -5   7   1     4108.62     4033.98     47.76 o 
  -4   7   1     1368.38     1254.86     16.87 o 
  -3   7   1     4048.15     3853.78     59.52 o 
  -2   7   1      894.40      851.63     16.32 o 
  -1   7   1      302.19      335.69      6.54 o 
   0   7   1      153.99      224.65      5.08 o 
   1   7   1    13141.35    13088.43    150.44 o 
   2   7   1        6.37       10.84      1.44 o 
   3   7   1     3889.42     3928.90     46.10 o 
   4   7   1     1916.92     2005.10     27.65 o 
   5   7   1       51.38       58.33      4.56 o 
   6   7   1       53.09       45.77      5.74 o 
   7   7   1       21.92       25.31      4.64 o 
   8   7   1      117.95      137.18      6.17 o 
   9   7   1     1754.31     1804.80     27.10 o 
  -9   8   1       14.66       21.37      5.21 o 
  -8   8   1      169.81      181.94     10.84 o 
  -7   8   1     1835.99     1847.63     29.22 o 
  -6   8   1      564.20      567.02     10.74 o 
  -5   8   1      190.32      188.84      8.97 o 
  -4   8   1      278.93      283.13      9.82 o 
  -3   8   1      508.47      465.99     11.87 o 
  -2   8   1     4434.53     4458.23     68.15 o 
  -1   8   1      539.34      478.27     10.93 o 
   0   8   1       44.25       48.26      4.75 o 
   1   8   1       57.08       74.88      3.87 o 
   2   8   1      155.71      129.61      6.55 o 
   3   8   1      498.88      467.35     16.06 o 
   4   8   1      531.16      527.15      9.25 o 
   5   8   1     1496.20     1477.26     22.84 o 
   6   8   1     1026.55     1017.01     19.42 o 
   7   8   1       50.92       57.03      5.79 o 
   8   8   1      485.17      496.23     14.57 o 
   9   8   1      633.77      627.89     25.92 o 
  -9   9   1       83.70       86.00     22.55 o 
  -8   9   1      202.38      223.89     16.18 o 
  -7   9   1        0.31       11.49      6.05 o 
  -6   9   1     2911.92     2832.69     54.92 o 
  -5   9   1      347.46      345.89     16.79 o 
  -4   9   1     2063.14     2025.71     36.00 o 
  -3   9   1     2957.83     2955.41     48.25 o 
  -2   9   1     2196.28     2128.04     35.90 o 
  -1   9   1      669.15      694.58     13.76 o 
   0   9   1     3469.41     3362.44     47.20 o 
   1   9   1        5.37        6.53      2.99 o 
   2   9   1     1158.53     1115.90     21.99 o 
   3   9   1      378.46      374.61     11.66 o 
   4   9   1     1093.93     1051.08     22.57 o 
   5   9   1        1.18        6.88      4.43 o 
   6   9   1     2759.08     2732.84     40.33 o 
   7   9   1     2308.56     2283.19     36.10 o 
   8   9   1     3335.87     3462.45     51.85 o 
  -8  10   1     1350.56     1356.49     39.14 o 
  -7  10   1       69.92       71.32      9.85 o 
  -6  10   1      116.59      119.81      8.79 o 
  -5  10   1      247.20      249.19     16.99 o 
  -4  10   1      131.52      137.47     11.45 o 
  -3  10   1      173.99      195.04     19.24 o 
  -2  10   1      121.60      130.52     12.27 o 
  -1  10   1      576.15      606.02     11.41 o 
   0  10   1     5167.34     5063.47     67.47 o 
   1  10   1      703.40      731.98     18.18 o 
   2  10   1        3.12        7.27      4.70 o 
   3  10   1     2817.34     2672.34     45.90 o 
   4  10   1     3775.07     3694.76     61.16 o 
   5  10   1      998.83     1037.33     24.30 o 
   6  10   1       35.58       55.44      7.45 o 
   7  10   1      211.16      215.47     13.39 o 
  -8  11   1      140.70      128.74     13.78 o 
  -7  11   1     4192.51     4311.00     89.79 o 
  -6  11   1        9.79       19.65      7.13 o 
  -5  11   1      922.83      917.51     22.45 o 
  -4  11   1      193.47      209.16     14.95 o 
  -3  11   1      242.49      257.11     10.38 o 
  -2  11   1      893.95      862.15     19.34 o 
  -1  11   1      404.17      395.01     11.94 o 
   0  11   1       28.82       31.83      4.57 o 
   1  11   1     9644.68     9426.31    140.59 o 
   2  11   1      293.17      256.77     14.87 o 
   3  11   1     1663.88     1652.04     32.29 o 
   4  11   1       21.79       15.66      5.12 o 
   5  11   1     1479.35     1544.60     32.68 o 
   6  11   1       17.47       20.76      6.20 o 
   7  11   1        1.12       11.03      6.49 o 
  -7  12   1     2324.83     2441.36     58.13 o 
  -6  12   1       43.37       30.01      6.59 o 
  -5  12   1      187.19      210.92     12.66 o 
  -4  12   1     1857.84     1759.41     37.37 o 
  -3  12   1      394.13      397.75     13.47 o 
  -2  12   1     3408.79     3426.68     73.95 o 
  -1  12   1      714.09      713.15     16.52 o 
   0  12   1        5.33        5.27      3.76 o 
   1  12   1       43.83       47.25      5.80 o 
   2  12   1      807.92      800.09     19.66 o 
   3  12   1      216.46      225.44     13.93 o 
   4  12   1      129.57      127.92     13.46 o 
   5  12   1      883.14      906.54     24.01 o 
   6  12   1     2505.79     2478.06     59.97 o 
  -6  13   1      336.10      326.04     18.02 o 
  -5  13   1      235.64      252.53     17.94 o 
  -4  13   1     4557.79     4679.88     77.18 o 
  -3  13   1      301.00      288.57     12.34 o 
  -2  13   1      528.54      521.96     23.21 o 
  -1  13   1       29.44       31.33      4.88 o 
   0  13   1     1915.11     1941.62     34.30 o 
   1  13   1       21.89       40.26      5.87 o 
   2  13   1      143.35      134.54      9.36 o 
   3  13   1        8.20        5.08      4.81 o 
   4  13   1       12.70       35.47     13.37 o 
   5  13   1      109.92      135.03     13.69 o 
  -4  14   1      591.15      612.38     21.91 o 
  -3  14   1       89.32       90.87      9.54 o 
  -2  14   1     1558.34     1586.20     31.19 o 
  -1  14   1     1992.04     1920.90     43.08 o 
   0  14   1      311.49      281.59     13.31 o 
   1  14   1      528.07      503.92     16.26 o 
   2  14   1       75.25       88.33      8.48 o 
   3  14   1     1952.77     1906.89     48.20 o 
  -1  15   1       10.78        9.01      5.57 o 
   0  15   1       36.36       29.52      6.52 o 
   1  15   1     3301.85     3280.58     55.12 o 
 -10   0   2     1743.77     1808.20     37.61 o 
  -8   0   2     1521.10     1555.87     24.23 o 
  -6   0   2    29928.56    30299.18    425.52 o 
  -4   0   2    54358.72    54154.34    695.72 o 
  -2   0   2     9078.93     9416.12    149.60 o 
   0   0   2      799.57      825.96     13.82 o 
   2   0   2     5246.59     4744.40     78.93 o 
   4   0   2    41616.80    40856.92    577.09 o 
   6   0   2     6405.73     6302.00     82.56 o 
   8   0   2     2432.46     2326.25     42.84 o 
  10   0   2     1006.08     1030.89     27.73 o 
 -11   1   2       56.23       67.42      8.08 o 
 -10   1   2      204.19      207.73     11.06 o 
  -9   1   2     6645.79     6603.27     61.71 o 
  -8   1   2     3400.79     3503.60     32.11 o 
  -7   1   2     2275.53     2291.93     23.09 o 
  -6   1   2    10292.55    10185.01     92.35 o 
  -5   1   2     3150.55     3224.18     29.38 o 
  -4   1   2     3404.49     3529.26     33.18 o 
  -3   1   2      744.25      708.52      9.25 o 
  -2   1   2    33193.29    32766.14    373.04 o 
  -1   1   2    15857.85    15906.48    175.31 o 
   0   1   2      590.60      581.13      7.27 o 
   1   1   2    19288.21    19116.08    191.72 o 
   2   1   2     4964.79     5176.47     48.99 o 
   3   1   2     1484.50     1472.50     17.23 o 
   4   1   2     1847.72     1878.51     20.47 o 
   5   1   2      197.47      245.91      5.84 o 
   6   1   2     3905.50     4012.22     46.09 o 
   7   1   2     3149.50     3187.13     32.94 o 
   8   1   2      538.47      546.75     11.20 o 
   9   1   2       13.78       13.57      4.81 o 
  10   1   2      116.96      112.83      8.33 o 
 -11   2   2     6411.11     6315.34     88.35 o 
 -10   2   2      175.25      186.13     10.79 o 
  -9   2   2      652.55      669.94     14.84 o 
  -8   2   2      286.34      282.38      7.68 o 
  -7   2   2     2867.83     3017.59     27.49 o 
  -6   2   2        7.47        9.90      1.96 o 
  -5   2   2      587.22      601.35      9.27 o 
  -4   2   2        0.01       10.76      4.34 o 
  -3   2   2    31778.77    30794.85    280.55 o 
  -2   2   2     2669.97     2733.92     27.15 o 
  -1   2   2     1566.40     1445.34     18.88 o 
   0   2   2     1204.19     1249.13     19.80 o 
   1   2   2    59089.81    56739.38    532.38 o 
   2   2   2     3584.45     3719.29     36.03 o 
   3   2   2      885.69      952.57     10.98 o 
   4   2   2        3.20       10.14      2.57 o 
   5   2   2     2643.18     2737.92     28.05 o 
   6   2   2      554.53      534.73      8.99 o 
   7   2   2       14.65       32.77      5.70 o 
   8   2   2      304.49      306.33      9.28 o 
   9   2   2     7297.83     7299.64     88.62 o 
  10   2   2      158.50      176.20     10.30 o 
 -11   3   2        5.65        0.85      5.30 o 
 -10   3   2        1.90        6.39      4.28 o 
  -9   3   2     2720.45     2677.92     34.88 o 
  -8   3   2     2734.19     2701.64     31.30 o 
  -7   3   2     1050.54     1024.34     13.48 o 
  -6   3   2      565.00      615.22      7.95 o 
  -5   3   2      270.11      319.74      8.07 o 
  -4   3   2     1048.11      982.37     11.70 o 
  -3   3   2     3220.56     3632.98     36.35 o 
  -2   3   2    10338.63    10188.77    105.17 o 
  -1   3   2    11938.20    12150.12    181.83 o 
   0   3   2    22498.13    22939.21    244.49 o 
   1   3   2     1055.33      931.90     15.19 o 
   2   3   2     1095.37     1140.62     13.85 o 
   3   3   2     1203.01     1224.52     13.43 o 
   4   3   2    14975.08    14492.61    129.52 o 
   5   3   2      404.75      425.24      7.50 o 
   6   3   2     4600.92     4534.82     44.73 o 
   7   3   2     1353.34     1345.24     18.75 o 
   8   3   2      305.40      307.04     11.66 o 
   9   3   2      911.71      895.32     18.34 o 
  10   3   2      821.02      849.78     18.89 o 
 -11   4   2      104.24      112.06      9.90 o 
 -10   4   2       56.56       55.25      7.28 o 
  -9   4   2        1.78        3.48      3.98 o 
  -8   4   2     2301.74     2274.81     29.73 o 
  -7   4   2     3019.43     3060.82     36.46 o 
  -6   4   2    17378.01    17821.74    158.98 o 
  -5   4   2      877.18      867.54     11.65 o 
  -4   4   2    16163.97    16475.97    162.35 o 
  -3   4   2      156.43      207.20      4.03 o 
  -2   4   2      319.08      319.87      6.97 o 
  -1   4   2     2659.60     3059.85     37.11 o 
   0   4   2    10504.04    11296.12    129.44 o 
   1   4   2      727.96      858.89      9.93 o 
   2   4   2    27659.03    28158.00    267.92 o 
   3   4   2      551.27      636.42      8.89 o 
   4   4   2    24321.97    24302.14    209.82 o 
   5   4   2     1320.94     1352.58     15.95 o 
   6   4   2      935.33      936.13     13.99 o 
   7   4   2      133.60      136.45      6.72 o 
   8   4   2     5184.97     5152.47     58.73 o 
   9   4   2      138.57      134.72      7.91 o 
 -11   5   2      258.60      258.27     12.21 o 
 -10   5   2     1281.61     1319.13     25.46 o 
  -9   5   2     4388.08     4302.45     60.79 o 
  -8   5   2     3173.16     3023.23     41.10 o 
  -7   5   2      784.82      804.57     21.87 o 
  -6   5   2     6105.24     6036.07     56.40 o 
  -5   5   2     3692.50     3717.75     32.69 o 
  -4   5   2     3737.48     3780.06     65.94 o 
  -3   5   2     6712.43     6845.44    104.74 o 
  -2   5   2     6620.78     6860.62     74.74 o 
  -1   5   2    14715.65    14843.51    191.45 o 
   0   5   2      169.82      198.57      5.74 o 
   1   5   2     6427.49     6747.17     75.20 o 
   2   5   2     4343.82     4560.18     45.53 o 
   3   5   2     1821.95     1797.70     20.43 o 
   4   5   2      351.48      321.91      5.57 o 
   5   5   2        4.81        7.87      2.59 o 
   6   5   2     5347.03     5288.25     55.24 o 
   7   5   2     5083.81     5065.37     62.22 o 
   8   5   2      198.43      220.70     11.39 o 
   9   5   2      166.37      168.97      8.50 o 
 -10   6   2     1188.11     1174.15     27.66 o 
  -9   6   2      553.37      563.92     19.21 o 
  -8   6   2      354.38      360.55     10.40 o 
  -7   6   2     4013.16     4035.27     46.44 o 
  -6   6   2       20.88       20.11      2.63 o 
  -5   6   2      300.01      286.01     10.63 o 
  -4   6   2       19.72       13.15      2.69 o 
  -3   6   2    12673.00    12742.17    155.56 o 
  -2   6   2     4962.45     5159.23     47.54 o 
  -1   6   2     1725.55     1845.45     24.99 o 
   0   6   2     3232.89     3354.27     46.85 o 
   1   6   2    18547.21    18658.08    192.53 o 
   2   6   2     6437.82     6443.67     69.00 o 
   3   6   2     3975.82     4028.52     50.09 o 
   4   6   2       13.67       12.00      2.98 o 
   5   6   2     1262.73     1283.42     20.87 o 
   6   6   2      379.79      374.49      7.03 o 
   7   6   2      155.60      159.13      6.49 o 
   8   6   2     1181.05     1128.73     19.40 o 
   9   6   2     4553.82     4543.87     62.85 o 
 -10   7   2      726.21      732.00     16.51 o 
  -9   7   2     2159.44     2150.91     33.47 o 
  -8   7   2     3188.00     3103.02     38.25 o 
  -7   7   2       52.87       45.00      5.46 o 
  -6   7   2      694.32      701.60     14.18 o 
  -5   7   2     1495.17     1504.31     23.39 o 
  -4   7   2     3020.54     2901.73     35.10 o 
  -3   7   2       50.47       61.60      2.90 o 
  -2   7   2     1888.72     1894.54     19.74 o 
  -1   7   2    11521.55    11934.91    137.29 o 
   0   7   2     3213.07     3134.43     55.09 o 
   1   7   2      245.66      266.35      6.30 o 
   2   7   2      300.33      300.42      7.16 o 
   3   7   2      510.69      547.24     10.81 o 
   4   7   2     6536.18     6359.46     77.63 o 
   5   7   2        4.71        8.92      3.28 o 
   6   7   2     1654.73     1658.87     28.28 o 
   7   7   2      140.26      134.89      8.34 o 
   8   7   2      130.66      144.15      9.34 o 
   9   7   2      799.80      763.92     20.03 o 
 -10   8   2      224.11      250.80     13.58 o 
  -9   8   2      244.39      251.88     12.28 o 
  -8   8   2      614.04      607.63     16.75 o 
  -7   8   2      656.89      649.54     16.29 o 
  -6   8   2     3018.30     3043.65     43.22 o 
  -5   8   2      150.84      167.16      5.22 o 
  -4   8   2    20554.37    20377.80    248.37 o 
  -3   8   2      872.99      914.58     12.75 o 
  -2   8   2       95.82       97.58      4.45 o 
  -1   8   2      432.06      393.79      7.27 o 
   0   8   2     4710.58     4655.92     45.96 o 
   1   8   2      804.27      708.84      9.35 o 
   2   8   2     3686.50     3755.84     46.77 o 
   3   8   2     1478.42     1471.33     23.14 o 
   4   8   2     6433.69     6223.42     76.34 o 
   5   8   2     2824.92     2829.14     41.81 o 
   6   8   2        7.25        7.40      3.96 o 
   7   8   2       78.17       95.83      9.09 o 
   8   8   2      917.58      915.84     21.11 o 
  -9   9   2     2219.47     2275.39     41.46 o 
  -8   9   2     2079.98     2038.23     36.99 o 
  -7   9   2       36.41       32.77      4.26 o 
  -6   9   2     1528.10     1496.18     21.69 o 
  -5   9   2       18.55       51.59     23.89 o 
  -4   9   2     5047.54     4983.03     77.27 o 
  -3   9   2     4405.13     4375.07     68.01 o 
  -2   9   2      390.25      427.27     11.17 o 
  -1   9   2     8908.72     8667.03    160.48 o 
   0   9   2      701.79      714.80     21.83 o 
   1   9   2       65.65       77.14      6.30 o 
   2   9   2     2905.11     2963.14     48.77 o 
   3   9   2      741.15      754.97     12.76 o 
   4   9   2     1649.65     1616.77     25.82 o 
   5   9   2      716.77      719.89     15.46 o 
   6   9   2     4325.04     4357.58     61.79 o 
   7   9   2     1940.82     2073.25     34.92 o 
   8   9   2      397.51      422.19     14.13 o 
  -8  10   2       72.08       82.11     12.60 o 
  -7  10   2     1212.69     1201.24     33.94 o 
  -6  10   2        4.68       12.34      4.97 o 
  -5  10   2      103.42      101.97      7.61 o 
  -4  10   2      243.68      271.09     10.34 o 
  -3  10   2     1764.63     1752.60     31.75 o 
  -2  10   2     1107.29     1096.21     22.01 o 
  -1  10   2       35.79       36.65      7.08 o 
   0  10   2     2126.16     2157.24     42.34 o 
   1  10   2     4033.03     3924.66     62.59 o 
   2  10   2      101.63      104.88      7.99 o 
   3  10   2     3829.49     3862.65     63.10 o 
   4  10   2        0.56        5.87      4.40 o 
   5  10   2     1691.77     1687.95     34.61 o 
   6  10   2       31.80       43.55      7.31 o 
   7  10   2        8.75        7.05      6.33 o 
  -8  11   2      845.57      907.97     31.06 o 
  -7  11   2      476.41      515.52     21.44 o 
  -6  11   2      140.96      130.05     18.90 o 
  -5  11   2      718.59      697.52     18.61 o 
  -4  11   2      683.38      684.42     17.64 o 
  -3  11   2        0.60        4.31      3.92 o 
  -2  11   2       12.89       10.38      4.31 o 
  -1  11   2     7678.04     7635.26     99.79 o 
   0  11   2      156.39      156.16      7.84 o 
   1  11   2       89.63       93.64      6.89 o 
   2  11   2       32.24       35.26      5.14 o 
   3  11   2     2000.35     1996.58     37.60 o 
   4  11   2     2379.89     2355.85     43.82 o 
   5  11   2       43.97       54.53      7.45 o 
   6  11   2     1281.23     1345.06     31.66 o 
  -7  12   2      242.41      226.25     16.81 o 
  -6  12   2      282.49      321.56     16.71 o 
  -5  12   2        2.61        5.25      4.97 o 
  -4  12   2     6159.14     6178.34    116.46 o 
  -3  12   2       93.38       91.56      8.10 o 
  -2  12   2       57.59       55.05      6.50 o 
  -1  12   2      386.42      363.80     11.97 o 
   0  12   2      449.55      432.65     13.38 o 
   1  12   2        7.40       15.40      4.43 o 
   2  12   2     1678.19     1684.18     33.22 o 
   3  12   2        7.42       10.33      5.05 o 
   4  12   2      835.51      833.30     22.35 o 
   5  12   2       21.28       23.10      7.16 o 
  -6  13   2      522.99      519.23     21.62 o 
  -5  13   2      125.51      113.09     11.94 o 
  -4  13   2     1982.59     1999.35     45.89 o 
  -3  13   2      128.27      109.04      9.20 o 
  -2  13   2      240.80      235.17     10.13 o 
  -1  13   2     3437.52     3451.91     58.56 o 
   0  13   2      702.86      687.34     33.99 o 
   1  13   2      157.37      159.28      9.69 o 
   2  13   2     1169.36     1126.62     26.00 o 
   3  13   2       39.01       32.53      6.55 o 
   4  13   2      875.59      896.27     24.13 o 
  -4  14   2       15.33       30.09      7.33 o 
  -3  14   2     1005.53      979.84     27.37 o 
  -2  14   2       47.27       44.17      5.75 o 
  -1  14   2       38.44       44.17      7.96 o 
   0  14   2     1308.43     1257.38     23.12 o 
   1  14   2      397.43      408.42     14.74 o 
   2  14   2      937.83      934.23     32.56 o 
   3  14   2     1653.38     1673.83     35.51 o 
  -1  15   2     1108.20     1067.86     28.50 o 
 -11   0   3        3.50        7.49      7.96 o 
  -9   0   3     1126.46     1132.11     22.95 o 
  -7   0   3      209.87      217.63      8.33 o 
  -5   0   3     1130.58      935.50     14.35 o 
  -3   0   3     3507.97     3031.28     45.44 o 
  -1   0   3      116.66       43.65      3.28 o 
   1   0   3      191.81      136.45      7.86 o 
   3   0   3     5908.51     6389.57     80.91 o 
   5   0   3     6374.51     6419.63     83.31 o 
   7   0   3     5242.56     5160.15     81.54 o 
   9   0   3      763.98      777.39     20.60 o 
 -11   1   3     1156.51     1184.93     22.59 o 
 -10   1   3      258.36      275.70      9.17 o 
  -9   1   3     1256.52     1271.03     16.41 o 
  -8   1   3     2812.06     2743.16     28.19 o 
  -7   1   3       52.19       88.59      4.15 o 
  -6   1   3     1722.14     1530.68     14.49 o 
  -5   1   3      698.41      685.87      8.47 o 
  -4   1   3     2353.71     2271.51     22.63 o 
  -3   1   3       16.44       15.53      1.83 o 
  -2   1   3     6619.93     6540.20     72.13 o 
  -1   1   3     8578.60     8515.72     73.70 o 
   0   1   3     5188.47     5411.49     54.90 o 
   1   1   3     4158.44     4869.30     50.06 o 
   2   1   3     4054.23     3976.07     36.23 o 
   3   1   3     3599.02     3587.49     35.66 o 
   4   1   3      754.07      671.30      9.35 o 
   5   1   3       81.10       98.44      4.06 o 
   6   1   3       11.15       15.26      2.71 o 
   7   1   3      788.61      782.79     18.52 o 
   8   1   3      747.27      739.88     14.57 o 
   9   1   3      205.41      202.84      9.27 o 
 -11   2   3       79.85       77.64      7.83 o 
 -10   2   3      131.56      139.65     10.91 o 
  -9   2   3      264.05      268.00      7.58 o 
  -8   2   3     2432.05     2346.94     30.15 o 
  -7   2   3      106.03       98.35      5.50 o 
  -6   2   3       87.98       93.11      3.18 o 
  -5   2   3       31.89       31.69      2.85 o 
  -4   2   3     9852.63    10506.41    101.03 o 
  -3   2   3     1467.35     1626.66     15.27 o 
  -2   2   3     3861.01     4004.42     38.34 o 
  -1   2   3     2751.66     2934.60     27.05 o 
   0   2   3    12734.27    11862.83    118.75 o 
   1   2   3      289.19      347.73      6.85 o 
   2   2   3      979.44      876.32     10.46 o 
   3   2   3      762.34      781.33     10.26 o 
   4   2   3     2651.09     2492.30     24.93 o 
   5   2   3     1778.33     1758.57     20.69 o 
   6   2   3     1718.03     1761.79     21.55 o 
   7   2   3      947.74      953.45     14.89 o 
   8   2   3     1586.48     1591.81     25.83 o 
   9   2   3        3.24        2.28      4.60 o 
 -11   3   3     1646.29     1706.35     31.60 o 
 -10   3   3      164.05      163.29      8.48 o 
  -9   3   3        8.77        9.92      3.51 o 
  -8   3   3      274.34      265.78      7.43 o 
  -7   3   3     1396.31     1384.77     17.95 o 
  -6   3   3        1.48        8.63      1.86 o 
  -5   3   3     7118.22     7078.76     64.62 o 
  -4   3   3      302.60      259.27      4.50 o 
  -3   3   3     3932.81     3791.43     40.04 o 
  -2   3   3     1139.64     1147.97     11.61 o 
  -1   3   3      278.76      213.28      4.28 o 
   0   3   3       36.97       67.12      2.38 o 
   1   3   3     1206.12     1071.85     12.17 o 
   2   3   3     2374.81     2330.40     22.73 o 
   3   3   3     5739.42     5572.02     52.06 o 
   4   3   3     1408.00     1238.97     17.00 o 
   5   3   3      995.44      969.15     14.37 o 
   6   3   3      563.66      572.10     11.38 o 
   7   3   3      684.99      681.39     13.07 o 
   8   3   3      312.29      316.73     10.72 o 
   9   3   3      160.04      141.61      8.35 o 
 -11   4   3      570.29      534.54     16.32 o 
 -10   4   3      127.50      129.92      7.77 o 
  -9   4   3     1026.15      997.01     17.15 o 
  -8   4   3     1452.76     1409.37     20.62 o 
  -7   4   3       78.75       91.94      4.39 o 
  -6   4   3       23.14       31.32      2.26 o 
  -5   4   3      216.55      171.07      3.98 o 
  -4   4   3      959.43      926.35     13.41 o 
  -3   4   3     6308.23     6287.86     59.51 o 
  -2   4   3     3136.56     3252.68     39.57 o 
  -1   4   3     3598.51     3294.39     36.40 o 
   0   4   3       16.84       25.56      2.16 o 
   1   4   3      508.84      506.88      7.09 o 
   2   4   3     6883.88     7123.08     69.73 o 
   3   4   3      371.51      423.39      7.55 o 
   4   4   3      112.35       99.58      4.17 o 
   5   4   3     3163.10     3227.62     32.93 o 
   6   4   3      353.78      337.40      8.07 o 
   7   4   3     3257.13     3280.53     39.54 o 
   8   4   3     1176.29     1218.55     21.45 o 
   9   4   3       49.88       53.17      6.00 o 
 -11   5   3      104.69      125.95      8.81 o 
 -10   5   3      359.70      374.29     12.62 o 
  -9   5   3      814.46      781.39     16.92 o 
  -8   5   3      327.32      328.22     10.26 o 
  -7   5   3     1262.42     1306.34     17.39 o 
  -6   5   3     1378.73     1355.14     14.63 o 
  -5   5   3       18.19       27.42      3.87 o 
  -4   5   3        3.81       13.83      3.23 o 
  -3   5   3       68.29       29.96      1.94 o 
  -2   5   3     5170.33     5060.73     60.27 o 
  -1   5   3       12.82       14.71      3.13 o 
   0   5   3     6986.34     7075.64     83.08 o 
   1   5   3     5643.13     6339.85     59.00 o 
   2   5   3     7412.30     7633.70     82.06 o 
   3   5   3      458.10      443.50      7.93 o 
   4   5   3      314.36      312.48      7.02 o 
   5   5   3      304.08      310.58      5.71 o 
   6   5   3      317.31      307.23      7.79 o 
   7   5   3       12.37       22.07      5.07 o 
   8   5   3      391.51      369.40     10.05 o 
   9   5   3        0.55        5.00      4.06 o 
 -11   6   3       24.83       28.99      5.42 o 
 -10   6   3       10.73       14.08      4.40 o 
  -9   6   3      413.76      411.43     11.51 o 
  -8   6   3     1739.93     1697.17     23.07 o 
  -7   6   3      780.08      748.04     18.22 o 
  -6   6   3     7837.39     7455.56    130.76 o 
  -5   6   3     7705.47     7768.97     99.06 o 
  -4   6   3       39.77       73.18      4.00 o 
  -3   6   3      204.90      224.92      5.18 o 
  -2   6   3     1206.27     1309.07     24.19 o 
  -1   6   3     1601.73     1611.50     19.97 o 
   0   6   3     2730.82     2517.08     47.98 o 
   1   6   3     1059.78     1092.45     12.10 o 
   2   6   3     2700.87     2510.64     25.80 o 
   3   6   3      146.14      161.70      7.10 o 
   4   6   3      984.06      941.70     21.94 o 
   5   6   3      557.40      565.56     12.93 o 
   6   6   3      860.52      828.18     18.25 o 
   7   6   3     2015.49     1957.65     33.95 o 
   8   6   3      540.68      561.91     16.79 o 
 -10   7   3       67.27       91.11      9.36 o 
  -9   7   3      175.30      168.81     10.72 o 
  -8   7   3       24.51       31.03      5.51 o 
  -7   7   3       37.56       45.04      5.48 o 
  -6   7   3      123.64      127.21      8.72 o 
  -5   7   3     5312.97     5269.19     69.12 o 
  -4   7   3      352.14      369.79     12.83 o 
  -3   7   3     4507.67     4366.19     50.86 o 
  -2   7   3     2965.41     2970.89     43.37 o 
  -1   7   3      868.73      880.60     14.52 o 
   0   7   3       82.53      117.84      6.41 o 
   1   7   3      147.84      142.64      6.77 o 
   2   7   3      641.72      609.80     11.30 o 
   3   7   3     4860.23     4709.45     58.73 o 
   4   7   3      461.20      480.51     11.06 o 
   5   7   3     1332.04     1370.96     24.37 o 
   6   7   3        6.33        5.21      4.10 o 
   7   7   3      994.42     1000.84     23.35 o 
   8   7   3     1777.24     1766.56     35.03 o 
 -10   8   3      123.11      120.44     10.11 o 
  -9   8   3      328.07      361.25     17.37 o 
  -8   8   3     2041.27     1958.53     36.93 o 
  -7   8   3       25.19       28.76      5.04 o 
  -6   8   3      539.59      528.57     14.09 o 
  -5   8   3      587.25      542.45     11.66 o 
  -4   8   3      172.36      163.04      5.94 o 
  -3   8   3      129.76      131.63      3.60 o 
  -2   8   3      800.26      811.89     13.36 o 
  -1   8   3     1447.24     1378.48     23.78 o 
   0   8   3      422.94      444.48      9.24 o 
   1   8   3      711.07      708.38     11.02 o 
   2   8   3     3818.71     3813.94     51.81 o 
   3   8   3       16.08       23.76      3.44 o 
   4   8   3      116.39      122.88      7.68 o 
   5   8   3     3619.22     3561.30     51.77 o 
   6   8   3       31.42       36.19      5.44 o 
   7   8   3      727.44      775.49     19.03 o 
   8   8   3      340.92      354.94     14.08 o 
  -9   9   3      175.52      174.90     12.30 o 
  -8   9   3       58.85       77.76      7.06 o 
  -7   9   3      340.44      317.45     11.30 o 
  -6   9   3      475.13      463.03     13.88 o 
  -5   9   3     1365.21     1332.36     27.09 o 
  -4   9   3       86.49       83.84      4.07 o 
  -3   9   3       99.36       82.64      3.40 o 
  -2   9   3     1765.50     1812.70     18.26 o 
  -1   9   3     2347.79     2338.84     32.77 o 
   0   9   3      970.35      933.73     15.45 o 
   1   9   3     2148.90     2177.75     27.50 o 
   2   9   3     5684.52     5673.26     74.58 o 
   3   9   3      685.41      651.74     15.36 o 
   4   9   3     1237.03     1228.31     22.12 o 
   5   9   3        3.01        6.51      4.07 o 
   6   9   3       88.06       95.05      7.40 o 
   7   9   3      417.90      420.11     14.29 o 
  -9  10   3      264.07      252.09     18.41 o 
  -8  10   3      857.16      846.22     28.77 o 
  -7  10   3      122.43      125.98     11.47 o 
  -6  10   3     2671.90     2657.51     57.34 o 
  -5  10   3     4082.80     4050.04     65.51 o 
  -4  10   3       57.34       62.71      6.50 o 
  -3  10   3     1454.56     1449.06     27.74 o 
  -2  10   3        1.06        4.40      2.80 o 
  -1  10   3     4799.13     4587.75     91.75 o 
   0  10   3     6707.75     6573.52    126.77 o 
   1  10   3        1.39        0.75      2.72 o 
   2  10   3      845.14      834.58     18.80 o 
   3  10   3     1064.24     1047.16     22.02 o 
   4  10   3      314.86      334.55     11.09 o 
   5  10   3        4.47       10.69      4.12 o 
   6  10   3     1139.35     1219.01     23.83 o 
  -8  11   3      319.34      306.97     18.60 o 
  -7  11   3       10.85       12.11      6.99 o 
  -6  11   3      193.58      188.44     13.38 o 
  -5  11   3     3263.30     3251.45     66.89 o 
  -4  11   3     1222.62     1220.92     29.79 o 
  -3  11   3     6004.29     5917.83    109.76 o 
  -2  11   3      226.41      223.84      7.90 o 
  -1  11   3       65.32       62.05      5.30 o 
   0  11   3      817.72      799.84     19.69 o 
   1  11   3      362.40      368.47     11.88 o 
   2  11   3     1052.80     1092.30     23.79 o 
   3  11   3      812.51      845.23     21.16 o 
   4  11   3     1338.27     1293.65     29.17 o 
   5  11   3     2505.29     2574.09     49.08 o 
   6  11   3      314.29      363.10     16.42 o 
  -7  12   3       88.74      104.88     11.63 o 
  -6  12   3      430.51      453.36     33.83 o 
  -5  12   3       45.03       43.88     11.61 o 
  -4  12   3      230.80      226.96     12.14 o 
  -3  12   3      590.13      590.25     17.78 o 
  -2  12   3       63.25       75.97      5.51 o 
  -1  12   3     1736.33     1745.38     32.84 o 
   0  12   3     1952.49     1909.27     35.59 o 
   1  12   3      744.59      757.52     18.90 o 
   2  12   3      392.07      398.80     13.85 o 
   3  12   3      110.74      130.16      9.51 o 
   4  12   3      443.29      422.31     16.17 o 
   5  12   3      964.80      978.72     26.06 o 
  -6  13   3     1084.89     1091.07     32.29 o 
  -5  13   3      458.19      476.06     18.96 o 
  -4  13   3      311.40      307.22     14.47 o 
  -3  13   3        0.74        2.06      3.93 o 
  -2  13   3       14.35       16.79      4.61 o 
  -1  13   3     1590.71     1629.39     32.11 o 
   0  13   3      536.58      534.00     15.73 o 
   1  13   3      467.79      446.64     14.70 o 
   2  13   3     2448.47     2389.50     46.56 o 
   3  13   3     1112.80     1103.36     26.75 o 
   4  13   3     1208.96     1210.61     30.57 o 
  -4  14   3       68.54       70.75      8.71 o 
  -3  14   3      137.77      129.80      8.85 o 
  -2  14   3      273.41      271.11     12.86 o 
  -1  14   3     2628.21     2530.67     46.24 o 
   0  14   3      516.08      530.44     20.19 o 
   1  14   3       35.97       40.68      6.15 o 
   2  14   3      234.80      228.56     12.40 o 
 -12   0   4      919.10      971.14     32.82 o 
 -10   0   4     5251.38     5112.81     87.62 o 
  -8   0   4     4631.00     4581.07     58.24 o 
  -6   0   4       89.58      118.32      5.30 o 
  -4   0   4       83.22      126.63      5.22 o 
  -2   0   4    14946.54    14053.99    172.39 o 
   0   0   4    10777.68    11685.99    290.72 o 
   2   0   4     9428.62     9458.93    135.55 o 
   4   0   4     2197.68     2065.02     37.34 o 
   6   0   4     1975.51     1904.54     35.27 o 
   8   0   4      891.17      865.75     23.48 o 
 -12   1   4     3590.39     3495.79     63.04 o 
 -11   1   4     1107.99     1124.36     32.06 o 
 -10   1   4     1104.24     1094.69     20.28 o 
  -9   1   4       28.06       34.72      4.20 o 
  -8   1   4    11838.77    11823.41    104.03 o 
  -7   1   4     2739.47     2839.42     26.47 o 
  -6   1   4      272.36      289.94      5.21 o 
  -5   1   4    14409.17    14469.79    128.90 o 
  -4   1   4    14581.02    14868.30    148.85 o 
  -3   1   4       50.56       53.47      2.36 o 
  -2   1   4      242.82      287.10      4.80 o 
  -1   1   4      891.84      757.91     17.48 o 
   0   1   4    26951.02    27259.38    279.20 o 
   1   1   4    10053.76     9925.44     92.87 o 
   2   1   4     8227.52     8182.67     99.82 o 
   3   1   4      766.12      810.03      9.62 o 
   4   1   4     3833.72     3775.12     42.26 o 
   5   1   4        3.24        9.71      2.57 o 
   6   1   4      354.08      357.43      8.99 o 
   7   1   4      880.00      847.85     15.22 o 
   8   1   4     3176.11     3192.28     38.08 o 
   9   1   4       86.99       77.50      6.75 o 
 -12   2   4        3.37        9.22      5.91 o 
 -11   2   4       52.92       50.43      7.09 o 
 -10   2   4       61.92       62.93      9.93 o 
  -9   2   4     2497.99     2534.54     30.46 o 
  -8   2   4       57.28       56.64      3.79 o 
  -7   2   4     4486.39     4553.27     47.54 o 
  -6   2   4      596.25      640.67      9.11 o 
  -5   2   4    12842.70    12738.99    122.26 o 
  -4   2   4      148.65      137.42      3.52 o 
  -3   2   4    10333.64    10672.64     99.43 o 
  -2   2   4      294.89      259.82      3.99 o 
  -1   2   4      153.97      139.35      3.07 o 
   0   2   4      221.92      211.67      3.98 o 
   1   2   4     6472.66     6967.06     61.57 o 
   2   2   4        8.54        8.08      1.49 o 
   3   2   4     5895.32     5670.90     55.53 o 
   4   2   4       14.89       16.52      2.48 o 
   5   2   4    18022.71    18025.65    169.49 o 
   6   2   4      137.37      148.99      8.11 o 
   7   2   4       29.33       41.60      4.55 o 
   8   2   4      149.05      158.51     11.34 o 
   9   2   4       69.61       67.45      6.72 o 
 -11   3   4      501.09      489.46     15.61 o 
 -10   3   4      282.69      280.59     10.75 o 
  -9   3   4     1508.62     1474.19     20.32 o 
  -8   3   4     5563.65     5478.09     57.23 o 
  -7   3   4     5662.83     5554.24     60.00 o 
  -6   3   4      250.31      236.05      5.51 o 
  -5   3   4    17668.55    17914.56    152.65 o 
  -4   3   4    15074.28    15276.82    159.20 o 
  -3   3   4       96.73      121.81      3.40 o 
  -2   3   4     3050.01     3021.27     28.02 o 
  -1   3   4     8742.50     8788.04     78.58 o 
   0   3   4    13207.84    13317.88    118.37 o 
   1   3   4      632.70      555.15      8.12 o 
   2   3   4     8313.80     8349.66     86.07 o 
   3   3   4     9567.16     9874.70     87.41 o 
   4   3   4     1330.69     1281.90     16.03 o 
   5   3   4      152.11      156.96      6.98 o 
   6   3   4      333.05      320.25      7.86 o 
   7   3   4     1434.01     1423.10     23.28 o 
   8   3   4     2750.01     2764.68     48.25 o 
 -11   4   4      264.73      288.66     15.60 o 
 -10   4   4     5823.97     5617.97     69.59 o 
  -9   4   4      123.15      133.21      6.90 o 
  -8   4   4      514.30      511.44     10.43 o 
  -7   4   4     3197.85     3136.78     35.52 o 
  -6   4   4      719.24      748.80     10.80 o 
  -5   4   4      465.45      422.96      8.29 o 
  -4   4   4        1.78       17.61      2.29 o 
  -3   4   4       60.32       61.06      2.33 o 
  -2   4   4    51174.16    49973.02    502.53 o 
  -1   4   4     4687.13     4874.16     52.65 o 
   0   4   4     5203.59     5356.48     49.14 o 
   1   4   4     1734.46     1684.69     17.61 o 
   2   4   4     3681.95     3664.89     41.48 o 
   3   4   4        6.13       12.28      2.45 o 
   4   4   4     1170.67     1210.04     13.40 o 
   5   4   4      910.28      897.75     12.54 o 
   6   4   4     2453.06     2457.69     30.80 o 
   7   4   4        5.72       14.58      4.02 o 
   8   4   4      333.43      334.46     11.21 o 
 -11   5   4       65.99       78.97      7.97 o 
 -10   5   4       91.42       95.38      7.91 o 
  -9   5   4      773.46      764.45     14.92 o 
  -8   5   4     2937.95     2946.14     38.18 o 
  -7   5   4     3944.08     3869.10     54.04 o 
  -6   5   4     1534.61     1479.27     19.71 o 
  -5   5   4     3480.63     3613.65     47.54 o 
  -4   5   4    10060.73    10411.36     96.12 o 
  -3   5   4        5.57       11.26      1.37 o 
  -2   5   4     1761.89     1777.50     20.07 o 
  -1   5   4      282.61      229.91      6.58 o 
   0   5   4    18837.96    19049.41    233.42 o 
   1   5   4    13469.17    13306.51    143.38 o 
   2   5   4     5046.71     5140.91     52.30 o 
   3   5   4      411.15      446.58      8.36 o 
   4   5   4     1547.57     1517.30     19.62 o 
   5   5   4      510.94      503.67     11.25 o 
   6   5   4      717.18      716.07     15.97 o 
   7   5   4      269.43      275.07      7.62 o 
   8   5   4     1480.56     1553.06     30.41 o 
 -11   6   4     1263.44     1276.05     31.04 o 
 -10   6   4        1.20        9.20      5.97 o 
  -9   6   4     1940.07     1938.56     38.00 o 
  -8   6   4       86.74       77.64      7.26 o 
  -7   6   4     5170.02     5069.41     79.38 o 
  -6   6   4     2118.58     2181.67     29.58 o 
  -5   6   4     1141.50     1177.32     17.57 o 
  -4   6   4      476.36      466.93      7.71 o 
  -3   6   4    10009.20    10352.06     93.19 o 
  -2   6   4      294.00      257.80      5.76 o 
  -1   6   4        5.10       16.42      4.79 o 
   0   6   4       17.07       11.92      2.32 o 
   1   6   4      551.60      615.06      8.39 o 
   2   6   4       52.98       82.15      3.94 o 
   3   6   4     3609.26     3725.99     43.62 o 
   4   6   4      399.36      429.76     11.22 o 
   5   6   4     7015.99     6824.84     81.68 o 
   6   6   4      604.01      581.45     19.24 o 
   7   6   4      164.76      168.60     10.30 o 
   8   6   4      258.25      293.78     16.25 o 
 -10   7   4      687.70      700.82     21.31 o 
  -9   7   4     2156.90     2131.68     40.92 o 
  -8   7   4     1147.00     1142.55     25.33 o 
  -7   7   4     4266.72     4131.93     66.34 o 
  -6   7   4       32.03       32.26      4.78 o 
  -5   7   4     4901.04     4929.76     75.25 o 
  -4   7   4       26.92       30.39      3.24 o 
  -3   7   4      351.50      355.91      6.31 o 
  -2   7   4     1777.27     1719.78     24.69 o 
  -1   7   4     1544.53     1667.98     33.26 o 
   0   7   4     1889.73     1883.93     33.43 o 
   1   7   4      373.69      375.45     10.33 o 
   2   7   4      175.99      158.70      8.34 o 
   3   7   4     6679.08     6906.17     93.53 o 
   4   7   4      384.77      395.90     14.99 o 
   5   7   4      295.24      300.73     10.91 o 
   6   7   4     3175.07     3275.03     50.23 o 
   7   7   4     1848.42     1832.52     33.62 o 
 -10   8   4     6241.35     6204.82    103.16 o 
  -9   8   4        1.33        2.57      5.16 o 
  -8   8   4     2037.50     1967.98     37.49 o 
  -7   8   4      263.75      279.58     11.19 o 
  -6   8   4     3141.72     3005.21     49.81 o 
  -5   8   4       88.02       73.88      5.64 o 
  -4   8   4      461.67      451.27     10.31 o 
  -3   8   4       39.87       31.53      2.88 o 
  -2   8   4    12484.89    12419.74    145.54 o 
  -1   8   4       16.12       31.60      5.94 o 
   0   8   4     4889.95     4918.81     76.70 o 
   1   8   4      612.74      610.21     12.11 o 
   2   8   4     3196.23     3136.75     41.43 o 
   3   8   4        2.74       14.26      7.46 o 
   4   8   4     1122.87     1138.06     21.60 o 
   5   8   4     1238.31     1280.84     24.61 o 
   6   8   4     2587.45     2553.73     41.72 o 
   7   8   4      474.74      461.72     15.64 o 
  -9   9   4      840.09      852.12     25.62 o 
  -8   9   4      607.66      599.48     17.31 o 
  -7   9   4     2013.87     1997.38     36.54 o 
  -6   9   4      363.35      368.78     11.80 o 
  -5   9   4     2033.86     2001.38     34.66 o 
  -4   9   4     2427.72     2412.29     35.30 o 
  -3   9   4      102.45       96.24      4.50 o 
  -2   9   4      516.37      513.62     11.25 o 
  -1   9   4       48.91       50.55      5.39 o 
   0   9   4     6410.32     6277.74     96.06 o 
   1   9   4     3728.51     3641.35     50.04 o 
   2   9   4        4.16       11.19      3.26 o 
   3   9   4     1306.22     1370.71     23.82 o 
   4   9   4       73.07       85.01      6.61 o 
   5   9   4      751.27      770.96     18.12 o 
   6   9   4       47.88       40.50      6.40 o 
  -9  10   4      976.40      954.40     22.73 o 
  -8  10   4        4.99        6.39      4.50 o 
  -7  10   4     1881.24     1876.69     34.46 o 
  -6  10   4     1700.87     1682.84     30.89 o 
  -5  10   4      330.68      324.76      9.85 o 
  -4  10   4      376.77      372.60      9.95 o 
  -3  10   4     9959.72     9661.66    122.67 o 
  -2  10   4      162.27      137.32     16.11 o 
  -1  10   4       40.02       42.69      4.70 o 
   0  10   4      394.79      400.40     20.82 o 
   1  10   4     1751.30     1687.51     31.37 o 
   2  10   4      773.13      783.01     17.33 o 
   3  10   4      813.55      824.12     17.71 o 
   4  10   4     1064.46     1065.22     21.05 o 
   5  10   4     2526.80     2585.62     41.42 o 
   6  10   4      443.03      455.44     14.74 o 
  -8  11   4       67.81       62.40     10.19 o 
  -7  11   4     2133.49     2153.53     51.16 o 
  -6  11   4       13.44       21.18      6.37 o 
  -5  11   4      558.12      573.07     25.54 o 
  -4  11   4      150.24      174.20      9.64 o 
  -3  11   4     2135.04     2025.31     32.14 o 
  -2  11   4      507.22      502.53     20.86 o 
  -1  11   4       13.31        8.43      6.37 o 
   0  11   4     3045.71     3046.62     50.91 o 
   1  11   4      327.07      327.80     13.38 o 
   2  11   4       46.29       53.34      4.24 o 
   3  11   4     1812.08     1797.48     29.02 o 
   4  11   4      176.85      172.39      8.16 o 
   5  11   4      368.23      381.63     12.09 o 
  -7  12   4       94.26       91.99     11.61 o 
  -6  12   4     1415.11     1469.11     40.13 o 
  -5  12   4      362.35      371.11     15.83 o 
  -4  12   4      490.29      517.06     17.42 o 
  -3  12   4      670.26      689.17     38.68 o 
  -2  12   4     2047.40     2077.89     37.55 o 
  -1  12   4        0.17        6.02      3.43 o 
   0  12   4     3055.30     3073.95     52.49 o 
   1  12   4      818.38      790.64     19.52 o 
   2  12   4      755.77      755.61     20.53 o 
   3  12   4     1931.31     1952.07     39.08 o 
   4  12   4      631.58      632.23     20.25 o 
  -6  13   4       13.36       19.12      7.33 o 
  -5  13   4     1494.86     1573.99     38.86 o 
  -4  13   4      400.49      371.13     13.18 o 
  -3  13   4      261.18      264.13     12.11 o 
  -2  13   4       12.75       16.90      5.55 o 
  -1  13   4      476.26      479.24     14.00 o 
   0  13   4     1050.26     1004.64     29.34 o 
   1  13   4      575.61      603.93     17.32 o 
   2  13   4      267.49      286.96     20.85 o 
   3  13   4      576.97      611.82     19.36 o 
  -4  14   4     1868.18     1888.95     37.17 o 
  -3  14   4     2161.67     2215.50     48.27 o 
  -2  14   4      304.60      289.09     11.36 o 
  -1  14   4       15.20       17.16      5.61 o 
   0  14   4      344.44      328.84     24.86 o 
   1  14   4      174.52      175.25     10.36 o 
 -11   0   5        6.09        9.71      7.96 o 
  -9   0   5      143.76      140.03      9.36 o 
  -7   0   5      637.51      626.72     16.37 o 
  -5   0   5     2504.90     2786.13     64.91 o 
  -3   0   5     3866.78     4430.29     50.48 o 
  -1   0   5    11662.80    12257.70    151.34 o 
   1   0   5    17943.02    17442.12    270.96 o 
   3   0   5        8.30       19.67      3.05 o 
   5   0   5     1299.94     1264.66     29.38 o 
   7   0   5     4165.46     4056.03     90.37 o 
 -12   1   5      300.66      313.17     14.27 o 
 -11   1   5      120.15      120.04      8.18 o 
 -10   1   5     1044.50     1085.00     19.97 o 
  -9   1   5     1833.09     1767.64     26.68 o 
  -8   1   5     1019.59      991.87     13.72 o 
  -7   1   5     1626.54     1558.41     19.27 o 
  -6   1   5       88.03      113.68      5.67 o 
  -5   1   5       27.66       50.51      2.91 o 
  -4   1   5     1644.38     1704.76     16.51 o 
  -3   1   5     1481.09     1679.17     30.20 o 
  -2   1   5     3656.95     3392.61     31.02 o 
  -1   1   5     6656.31     6445.01     60.89 o 
   0   1   5      103.59      101.01      3.86 o 
   1   1   5      324.13      394.21      6.86 o 
   2   1   5     1095.45      990.47     12.49 o 
   3   1   5      173.81      163.70      4.91 o 
   4   1   5     6623.71     6595.48     72.78 o 
   5   1   5       25.93       28.05      3.62 o 
   6   1   5     1670.91     1673.05     23.47 o 
   7   1   5      376.19      375.86     11.66 o 
   8   1   5       89.18      103.98      7.75 o 
 -12   2   5        9.33       11.66      5.96 o 
 -11   2   5      724.49      728.95     18.82 o 
 -10   2   5     1257.56     1231.39     21.78 o 
  -9   2   5      122.27      129.36     10.34 o 
  -8   2   5     2247.26     2330.02     29.08 o 
  -7   2   5      398.50      405.55      7.86 o 
  -6   2   5     1878.86     1833.10     20.66 o 
  -5   2   5     2869.24     2906.33     31.80 o 
  -4   2   5     8099.06     7847.39     67.94 o 
  -3   2   5     1374.54     1497.18     17.95 o 
  -2   2   5      578.00      598.92      7.99 o 
  -1   2   5     1864.33     1933.97     20.25 o 
   0   2   5     3164.67     3399.31     36.80 o 
   1   2   5       40.16       52.21      3.13 o 
   2   2   5     2958.56     3022.10     29.06 o 
   3   2   5     3090.90     3013.10     31.76 o 
   4   2   5       40.62       34.79      3.07 o 
   5   2   5      365.16      366.39      8.72 o 
   6   2   5     2331.69     2264.16     29.35 o 
   7   2   5       20.33       17.94      4.23 o 
   8   2   5      722.52      787.68     17.44 o 
 -11   3   5     2024.71     2012.79     38.39 o 
 -10   3   5      117.53      120.88      8.09 o 
  -9   3   5      569.06      565.12     12.13 o 
  -8   3   5       62.79       74.37      4.74 o 
  -7   3   5     2018.87     1975.21     23.09 o 
  -6   3   5     1825.65     1595.60     17.54 o 
  -5   3   5      965.76      938.68     12.77 o 
  -4   3   5     2440.41     2420.66     28.56 o 
  -3   3   5     4437.99     4735.65     43.31 o 
  -2   3   5     6592.74     6240.06     56.85 o 
  -1   3   5     5414.83     5220.29     48.12 o 
   0   3   5       13.48       22.14      1.89 o 
   1   3   5      312.09      345.06      6.90 o 
   2   3   5      378.42      292.97      6.74 o 
   3   3   5       38.85       39.64      2.34 o 
   4   3   5     2661.96     2620.81     28.84 o 
   5   3   5        9.97       12.76      2.80 o 
   6   3   5     2135.79     2173.99     28.44 o 
   7   3   5      568.97      594.07     14.08 o 
   8   3   5      121.28      111.91      7.60 o 
 -11   4   5      149.66      183.01     10.05 o 
 -10   4   5       20.12       16.49      4.90 o 
  -9   4   5      131.93      130.86      6.72 o 
  -8   4   5      551.48      541.55     10.48 o 
  -7   4   5      811.57      757.70     10.45 o 
  -6   4   5        1.35        4.78      2.30 o 
  -5   4   5       62.67       81.80      4.35 o 
  -4   4   5     7426.90     7552.27     73.56 o 
  -3   4   5      464.39      586.42      7.75 o 
  -2   4   5      755.06      753.01     10.17 o 
  -1   4   5     1294.55     1332.72     17.39 o 
   0   4   5      576.88      568.94      7.73 o 
   1   4   5     5030.95     4915.62     50.08 o 
   2   4   5       85.49       96.87      4.64 o 
   3   4   5      356.71      319.74      7.91 o 
   4   4   5     1033.56     1009.94     15.04 o 
   5   4   5        8.30       12.54      2.03 o 
   6   4   5      497.08      486.54     11.29 o 
   7   4   5     3283.90     3203.02     43.09 o 
   8   4   5      981.32      993.43     18.85 o 
 -11   5   5       76.43       66.74      6.10 o 
 -10   5   5      630.78      647.93     13.66 o 
  -9   5   5      752.43      740.13     18.96 o 
  -8   5   5      939.11      941.81     19.30 o 
  -7   5   5      373.42      380.86      9.87 o 
  -6   5   5       14.24       23.57      3.08 o 
  -5   5   5       21.56       26.04      2.99 o 
  -4   5   5      472.31      454.84      8.46 o 
  -3   5   5      737.12      833.28     10.04 o 
  -2   5   5     3584.07     3478.97     42.22 o 
  -1   5   5     1867.54     1747.66     17.94 o 
   0   5   5      690.00      657.87      9.28 o 
   1   5   5      165.49      141.66      4.75 o 
   2   5   5        5.32        5.36      2.20 o 
   3   5   5     1452.82     1499.75     19.38 o 
   4   5   5     5214.99     5219.46     55.35 o 
   5   5   5      502.99      507.19     12.46 o 
   6   5   5      758.27      748.12     16.54 o 
   7   5   5      433.56      473.43     15.64 o 
 -11   6   5     2562.40     2415.06     77.27 o 
 -10   6   5     1029.56      993.00     25.64 o 
  -9   6   5     1450.53     1393.76     30.23 o 
  -8   6   5      466.50      467.50     18.28 o 
  -7   6   5     3174.91     3139.43     44.71 o 
  -6   6   5     3598.67     3585.52     50.13 o 
  -5   6   5     2199.86     2209.20     29.37 o 
  -4   6   5      570.18      591.20      9.12 o 
  -3   6   5        1.93        5.94      1.49 o 
  -2   6   5       54.00       52.95      4.05 o 
  -1   6   5     9972.22     9978.57    167.54 o 
   0   6   5       61.81       56.28      2.92 o 
   1   6   5     4355.84     4338.67     45.10 o 
   2   6   5     4704.24     4795.47     50.08 o 
   3   6   5     4005.46     4092.14     48.18 o 
   4   6   5      669.26      673.21     13.30 o 
   5   6   5       54.38       62.98      5.69 o 
   6   6   5      351.06      359.66     11.81 o 
   7   6   5      381.08      393.99     14.80 o 
 -10   7   5       63.11       58.30     12.80 o 
  -9   7   5      229.04      229.94     12.82 o 
  -8   7   5      182.44      157.98      9.99 o 
  -7   7   5     1375.61     1379.59     27.89 o 
  -6   7   5       62.18       46.62      5.36 o 
  -5   7   5      142.72      126.20      6.99 o 
  -4   7   5     1015.51     1009.05     15.85 o 
  -3   7   5     3531.82     3483.29     45.15 o 
  -2   7   5      633.63      533.73     15.09 o 
  -1   7   5     7328.65     7209.59    126.55 o 
   0   7   5     2371.36     2351.50     36.74 o 
   1   7   5      447.29      455.80      9.05 o 
   2   7   5      687.63      739.71     12.86 o 
   3   7   5     1398.32     1423.86     23.18 o 
   4   7   5     1451.24     1451.88     26.05 o 
   5   7   5       20.70       21.19      5.15 o 
   6   7   5      948.97     1008.89     32.77 o 
   7   7   5     1385.79     1497.76     35.08 o 
 -10   8   5       69.73       70.85      9.19 o 
  -9   8   5      131.86      134.39     10.03 o 
  -8   8   5      404.43      413.37     14.82 o 
  -7   8   5      709.24      694.09     18.08 o 
  -6   8   5      245.22      242.68     15.65 o 
  -5   8   5      626.69      618.87     27.17 o 
  -4   8   5     4666.23     4532.35     61.16 o 
  -3   8   5      198.01      171.15      7.92 o 
  -2   8   5      103.90      103.89      7.45 o 
  -1   8   5      855.58      824.63     19.38 o 
   0   8   5      249.79      261.61     11.10 o 
   1   8   5     3019.63     2903.33     41.57 o 
   2   8   5       85.53      100.84      5.79 o 
   3   8   5     1184.97     1210.66     21.05 o 
   4   8   5      473.30      483.48     14.65 o 
   5   8   5      146.87      161.05      9.96 o 
   6   8   5      631.04      620.14     18.02 o 
  -9   9   5      373.98      415.02     20.51 o 
  -8   9   5      116.65      124.05      9.22 o 
  -7   9   5      912.97      886.19     20.98 o 
  -6   9   5      679.67      655.08     16.62 o 
  -5   9   5      815.67      817.63     18.05 o 
  -4   9   5     1252.07     1251.72     21.25 o 
  -3   9   5     1233.85     1241.97     23.84 o 
  -2   9   5     3070.21     2958.43     50.23 o 
  -1   9   5      141.91      129.48      8.27 o 
   0   9   5      293.12      280.31     11.44 o 
   1   9   5      128.36      128.68      9.96 o 
   2   9   5       26.70       50.35      8.41 o 
   3   9   5     1541.48     1560.34     27.18 o 
   4   9   5     2307.57     2376.71     44.55 o 
   5   9   5     2076.12     2033.11     35.45 o 
   6   9   5      977.35     1071.74     24.15 o 
  -9  10   5      281.24      281.32     13.47 o 
  -8  10   5        4.44        7.87      4.99 o 
  -7  10   5     1750.18     1737.36     33.35 o 
  -6  10   5     1786.75     1736.48     36.19 o 
  -5  10   5      545.18      540.00     18.33 o 
  -4  10   5     3742.45     3705.71     51.69 o 
  -3  10   5       69.27       57.88      5.42 o 
  -2  10   5      515.38      512.46     15.12 o 
  -1  10   5     1610.38     1598.84     32.24 o 
   0  10   5      756.93      760.74     26.56 o 
   1  10   5     1492.82     1485.03     24.77 o 
   2  10   5       21.65       29.76      4.69 o 
   3  10   5     2172.61     2223.70     35.87 o 
   4  10   5     1862.48     1990.11     34.09 o 
   5  10   5        4.15        1.00      4.95 o 
  -8  11   5       78.58       88.02      7.18 o 
  -7  11   5     1347.39     1349.89     27.15 o 
  -6  11   5       40.30       35.15      5.16 o 
  -5  11   5       49.36       47.69      4.95 o 
  -4  11   5     1020.84      993.36     16.66 o 
  -3  11   5       59.35       63.61      6.23 o 
  -2  11   5      416.28      395.03     15.59 o 
  -1  11   5     3026.40     2977.56     52.00 o 
   0  11   5      866.66      863.77     20.73 o 
   1  11   5     1848.13     1840.07     29.07 o 
   2  11   5     1826.98     1835.74     30.11 o 
   3  11   5      953.84      987.20     20.24 o 
   4  11   5      685.71      707.84     17.31 o 
  -7  12   5      305.29      346.65     30.14 o 
  -6  12   5      243.01      243.47     14.35 o 
  -5  12   5     1297.39     1309.44     33.31 o 
  -4  12   5     1298.72     1295.52     26.99 o 
  -3  12   5     1367.96     1433.46     41.83 o 
  -2  12   5      189.54      188.14     15.66 o 
  -1  12   5      524.39      539.08     39.80 o 
   0  12   5       38.41       45.02      5.01 o 
   1  12   5     1370.07     1360.51     28.62 o 
   2  12   5        7.72       14.93      8.68 o 
   3  12   5     1205.52     1259.72     29.47 o 
  -5  13   5      300.36      280.43     12.69 o 
  -4  13   5      854.98      910.74     24.90 o 
  -3  13   5     1391.03     1363.76     28.14 o 
  -2  13   5     2392.44     2318.72     58.15 o 
  -1  13   5        1.92       13.68      8.33 o 
   0  13   5       88.28      109.38      7.57 o 
   1  13   5      753.36      711.94     29.31 o 
   2  13   5        5.28       11.99      5.46 o 
  -3  14   5      310.80      310.17     18.57 o 
  -2  14   5      578.53      570.19     26.29 o 
  -1  14   5      243.91      285.00     27.19 o 
 -12   0   6      825.20      814.74     29.50 o 
 -10   0   6     1124.08     1129.02     32.32 o 
  -8   0   6     7239.63     7018.14    130.36 o 
  -6   0   6     7858.09     8493.04    164.07 o 
  -4   0   6      411.00      399.63      7.26 o 
  -2   0   6     1954.56     2117.78     30.25 o 
   0   0   6     4212.99     4199.78     89.02 o 
   2   0   6     7239.81     7301.98    109.01 o 
   4   0   6       37.44       33.39      5.39 o 
   6   0   6     4143.39     4073.85     68.64 o 
 -12   1   6     1953.81     1843.00     39.24 o 
 -11   1   6     2696.71     2797.12     40.51 o 
 -10   1   6     1482.29     1524.76     25.06 o 
  -9   1   6     1717.56     1767.95     26.78 o 
  -8   1   6     2335.25     2285.26     31.47 o 
  -7   1   6     3931.35     3936.80     44.21 o 
  -6   1   6      810.87      797.92     12.37 o 
  -5   1   6     2982.80     2916.07     30.08 o 
  -4   1   6    20356.14    20642.10    174.48 o 
  -3   1   6    10617.31    10921.46     94.73 o 
  -2   1   6     1144.02     1108.21     10.61 o 
  -1   1   6     2418.68     2446.21     26.38 o 
   0   1   6     5091.91     5184.56     47.13 o 
   1   1   6     3644.80     3549.29     43.88 o 
   2   1   6     4450.25     4199.66     45.91 o 
   3   1   6     2928.83     2941.68     34.24 o 
   4   1   6     9210.93     8857.77    102.23 o 
   5   1   6     3727.41     3685.29     47.19 o 
   6   1   6      342.74      341.92      9.98 o 
   7   1   6        6.66        8.29      4.30 o 
 -12   2   6       56.70       51.26      8.10 o 
 -11   2   6       43.69       60.76     12.37 o 
 -10   2   6       58.99       57.95      5.80 o 
  -9   2   6     1544.90     1540.59     24.08 o 
  -8   2   6      813.12      776.05     13.54 o 
  -7   2   6     2029.66     1983.59     24.86 o 
  -6   2   6        0.04        6.80      2.04 o 
  -5   2   6      374.45      383.39      5.53 o 
  -4   2   6      664.48      672.35      8.15 o 
  -3   2   6      545.29      660.28      9.13 o 
  -2   2   6      341.13      342.49      6.60 o 
  -1   2   6    14414.77    14173.31    143.23 o 
   0   2   6      274.10      273.82      6.94 o 
   1   2   6     2261.20     2493.32     24.36 o 
   2   2   6       29.71       33.78      2.39 o 
   3   2   6      637.03      617.11      9.91 o 
   4   2   6      481.71      486.00     10.66 o 
   5   2   6      337.47      355.51      9.11 o 
   6   2   6       35.71       43.19      4.77 o 
   7   2   6      791.30      838.78     17.86 o 
 -11   3   6     6772.65     6761.59     92.26 o 
 -10   3   6      755.96      754.93     17.48 o 
  -9   3   6      529.13      529.35     12.19 o 
  -8   3   6     1432.22     1431.55     19.95 o 
  -7   3   6     6970.82     7056.50     76.22 o 
  -6   3   6      231.97      240.18      6.38 o 
  -5   3   6       89.36       93.28      5.88 o 
  -4   3   6    16012.16    15722.18    147.33 o 
  -3   3   6    17995.86    18031.52    167.74 o 
  -2   3   6     1299.44     1385.51     15.08 o 
  -1   3   6     5224.26     5293.90     51.68 o 
   0   3   6     1755.49     1714.58     21.05 o 
   1   3   6     5015.53     4947.85     55.69 o 
   2   3   6     3039.73     2933.42     34.16 o 
   3   3   6     1365.67     1335.41     19.65 o 
   4   3   6     1709.74     1637.60     21.63 o 
   5   3   6      954.32      946.46     15.29 o 
   6   3   6      855.34      837.95     16.34 o 
   7   3   6      484.47      455.70     18.52 o 
 -11   4   6      127.36      129.62      8.22 o 
 -10   4   6      557.40      531.60     13.65 o 
  -9   4   6      361.31      354.19      9.20 o 
  -8   4   6     4929.12     4847.80     60.03 o 
  -7   4   6        3.79        4.18      2.93 o 
  -6   4   6    16642.57    17070.35    178.63 o 
  -5   4   6      276.09      249.05      8.01 o 
  -4   4   6       56.62       70.62      3.56 o 
  -3   4   6     1042.86      988.51     11.39 o 
  -2   4   6      916.34     1006.29     11.79 o 
  -1   4   6     6609.36     6501.00     60.04 o 
   0   4   6       29.20       33.08      2.74 o 
   1   4   6      229.68      236.52      6.01 o 
   2   4   6     7067.68     7038.90     71.38 o 
   3   4   6       31.27       40.65      3.64 o 
   4   4   6      563.12      532.26     10.82 o 
   5   4   6        8.17       10.38      4.61 o 
   6   4   6     1590.80     1571.26     29.76 o 
   7   4   6       84.83       80.81      9.09 o 
 -11   5   6     1690.96     1763.80     38.16 o 
 -10   5   6     1089.91     1071.86     26.81 o 
  -9   5   6     2073.59     1983.53     33.49 o 
  -8   5   6     5777.45     5754.30     78.18 o 
  -7   5   6       76.52       90.07      5.56 o 
  -6   5   6     5523.93     5367.81     64.17 o 
  -5   5   6     1624.44     1586.92     20.62 o 
  -4   5   6     9462.36     9451.44     90.73 o 
  -3   5   6     2760.76     2693.75     31.22 o 
  -2   5   6      486.39      440.20      7.10 o 
  -1   5   6      113.63      127.35      4.42 o 
   0   5   6     5021.72     5052.56     51.77 o 
   1   5   6      167.11      197.65     11.84 o 
   2   5   6     2133.56     2077.84     24.93 o 
   3   5   6       93.93       93.34      5.15 o 
   4   5   6     7030.59     7088.22     84.99 o 
   5   5   6     1632.71     1643.87     29.85 o 
   6   5   6       12.62       30.47      6.51 o 
   7   5   6      655.59      678.27     22.50 o 
 -11   6   6       15.88       14.95      7.51 o 
 -10   6   6        6.51       17.58      5.75 o 
  -9   6   6     1812.17     1739.01     30.83 o 
  -8   6   6     1007.49     1029.11     20.86 o 
  -7   6   6      463.23      467.86     11.35 o 
  -6   6   6        0.69        6.12      3.30 o 
  -5   6   6     2258.08     2226.71     27.28 o 
  -4   6   6     1356.08     1327.76     16.61 o 
  -3   6   6      160.26      135.39      3.51 o 
  -2   6   6     2192.78     2235.28     23.99 o 
  -1   6   6    11979.03    12132.57    131.33 o 
   0   6   6      454.88      433.54      8.35 o 
   1   6   6     6060.38     6307.10     64.40 o 
   2   6   6      173.76      181.03      6.22 o 
   3   6   6      498.36      517.38     11.38 o 
   4   6   6      969.52      980.55     18.33 o 
   5   6   6      162.30      153.63      8.60 o 
   6   6   6      173.63      178.16     10.69 o 
 -10   7   6       74.72       81.34      9.02 o 
  -9   7   6      196.84      192.62     11.82 o 
  -8   7   6       70.02       71.24      7.48 o 
  -7   7   6      350.31      330.86     10.31 o 
  -6   7   6       94.97       90.81      6.06 o 
  -5   7   6      796.87      800.77     15.22 o 
  -4   7   6     2977.08     2977.21     34.86 o 
  -3   7   6     8249.24     8295.13     89.22 o 
  -2   7   6       74.60       70.69      5.52 o 
  -1   7   6      683.27      726.75     11.80 o 
   0   7   6       71.95       78.40      4.15 o 
   1   7   6     2746.87     2820.67     34.75 o 
   2   7   6     3698.44     3703.43     44.63 o 
   3   7   6      148.91      149.13      8.35 o 
   4   7   6      785.26      811.36     16.75 o 
   5   7   6       79.15       88.40      7.19 o 
   6   7   6      602.68      592.47     17.68 o 
 -10   8   6       55.73       62.05      8.51 o 
  -9   8   6      197.57      205.45     12.33 o 
  -8   8   6     1898.99     1886.14     36.83 o 
  -7   8   6      104.69      102.22      8.09 o 
  -6   8   6     5940.78     5751.85     88.89 o 
  -5   8   6       22.62       23.53      3.82 o 
  -4   8   6       62.57       71.93     11.84 o 
  -3   8   6       96.94       94.53      7.88 o 
  -2   8   6     2990.64     2974.69     51.00 o 
  -1   8   6     1428.37     1327.66     27.71 o 
   0   8   6     2113.01     2075.86     31.57 o 
   1   8   6        7.98       13.81      3.44 o 
   2   8   6     3696.36     3798.53     50.79 o 
   3   8   6       32.31       35.00      5.15 o 
   4   8   6       63.24       67.45      6.90 o 
   5   8   6      610.71      599.21     17.22 o 
  -9   9   6     1489.36     1489.05     32.51 o 
  -8   9   6     3294.20     3258.12     65.22 o 
  -7   9   6        0.92        4.45      4.65 o 
  -6   9   6     1926.30     1926.72     35.38 o 
  -5   9   6      648.54      637.98     14.28 o 
  -4   9   6     1855.91     1828.92     26.10 o 
  -3   9   6     1373.46     1301.91     27.72 o 
  -2   9   6        4.94       13.98      4.73 o 
  -1   9   6      161.91      149.94      9.47 o 
   0   9   6     1016.08     1031.32     18.68 o 
   1   9   6      124.68      127.43      9.76 o 
   2   9   6        4.17       11.96      4.14 o 
   3   9   6      511.15      512.30     14.45 o 
   4   9   6     3173.22     3243.86     50.23 o 
   5   9   6      107.54      115.96      9.22 o 
  -8  10   6      312.00      338.02     18.00 o 
  -7  10   6      135.48      125.73      9.29 o 
  -6  10   6        1.10        3.55      4.06 o 
  -5  10   6     3027.74     2996.64     40.11 o 
  -4  10   6        1.89        5.43      2.86 o 
  -3  10   6        4.21        6.83      4.80 o 
  -2  10   6     1633.34     1584.05     32.26 o 
  -1  10   6     3983.00     3930.47     72.48 o 
   0  10   6       10.92       14.29      3.15 o 
   1  10   6     4587.11     4632.25     64.60 o 
   2  10   6       29.90       22.01      4.79 o 
   3  10   6      396.65      444.02     13.83 o 
   4  10   6      371.03      376.88     13.57 o 
  -8  11   6      181.43      214.08     11.24 o 
  -7  11   6        6.13       11.45      4.90 o 
  -6  11   6     1113.86     1091.25     23.31 o 
  -5  11   6      636.17      644.65     14.49 o 
  -4  11   6      296.94      299.90     10.05 o 
  -3  11   6      482.76      464.65     15.31 o 
  -2  11   6      100.40       82.88      8.76 o 
  -1  11   6      551.94      527.99     16.51 o 
   0  11   6      978.39      949.74     18.02 o 
   1  11   6      243.97      233.55      9.15 o 
   2  11   6     1622.83     1633.02     28.76 o 
   3  11   6        8.07       20.33      5.09 o 
  -6  12   6     2031.71     2070.56     32.75 o 
  -5  12   6     1303.34     1276.17     22.23 o 
  -4  12   6       93.06       98.52      5.48 o 
  -3  12   6      333.39      315.51     16.93 o 
  -2  12   6     2025.54     2024.88     38.05 o 
  -1  12   6       91.25       93.67      7.73 o 
   0  12   6     2148.05     2189.82     41.12 o 
   1  12   6      235.21      218.12      8.59 o 
   2  12   6      611.60      639.79     15.45 o 
  -5  13   6      155.19      199.86     38.80 o 
  -4  13   6      287.13      275.42     14.59 o 
  -3  13   6     2749.85     2732.58     66.68 o 
  -2  13   6       41.43       29.85      9.82 o 
  -1  13   6        5.54       10.87      8.71 o 
   0  13   6      183.04      182.13     43.11 o 
 -11   0   7     1409.65     1316.49     37.44 o 
  -9   0   7      654.87      632.75     21.71 o 
  -7   0   7      840.23      880.14     23.86 o 
  -5   0   7     6498.88     6421.61    116.98 o 
  -3   0   7      450.64      406.28     10.30 o 
  -1   0   7      451.20      421.10     12.19 o 
   1   0   7     8243.47     7872.90    117.05 o 
   3   0   7     2552.96     2570.83     44.44 o 
   5   0   7      209.94      212.33     11.56 o 
 -12   1   7        2.38        7.66      6.29 o 
 -11   1   7      136.36      155.73      9.75 o 
 -10   1   7       28.35       31.20      5.40 o 
  -9   1   7      371.60      380.82     11.83 o 
  -8   1   7      318.85      325.90     10.29 o 
  -7   1   7     5834.28     5844.40     69.42 o 
  -6   1   7     2397.71     2281.98     30.02 o 
  -5   1   7     2420.71     2355.55     22.51 o 
  -4   1   7     1992.07     1930.00     18.32 o 
  -3   1   7     2439.09     2580.14     27.81 o 
  -2   1   7     1191.85     1276.46     13.23 o 
  -1   1   7     2374.20     2210.15     20.84 o 
   0   1   7     7578.65     7374.23     76.34 o 
   1   1   7     2291.92     2224.77     28.95 o 
   2   1   7      975.36      894.91     14.77 o 
   3   1   7     2950.80     2773.34     36.19 o 
   4   1   7       44.92       44.06      4.25 o 
   5   1   7     2309.76     2275.99     30.18 o 
   6   1   7       18.18       24.00      4.61 o 
 -12   2   7      238.67      214.63     11.34 o 
 -11   2   7        3.63        6.53      4.63 o 
 -10   2   7     2641.40     2735.82     38.27 o 
  -9   2   7        3.80        8.41      3.69 o 
  -8   2   7       90.38       92.33      5.65 o 
  -7   2   7     1274.32     1224.99     25.86 o 
  -6   2   7      228.13      243.01      5.48 o 
  -5   2   7     1019.26      997.84     10.51 o 
  -4   2   7     4183.50     4254.53     46.34 o 
  -3   2   7      525.62      542.23      8.61 o 
  -2   2   7     1183.55     1180.23     19.68 o 
  -1   2   7       20.28       23.16      2.97 o 
   0   2   7       77.56       56.47      3.62 o 
   1   2   7      382.96      375.47      8.46 o 
   2   2   7     4199.77     4113.06     41.89 o 
   3   2   7        3.28        7.50      2.67 o 
   4   2   7      671.67      638.47     12.84 o 
   5   2   7      139.71      125.22      7.35 o 
   6   2   7      212.74      218.51      8.61 o 
 -11   3   7      177.60      177.02      9.63 o 
 -10   3   7       24.82       28.64      4.56 o 
  -9   3   7      129.70      145.43      6.75 o 
  -8   3   7     1789.31     1793.07     22.56 o 
  -7   3   7     2689.02     2757.30     41.56 o 
  -6   3   7      122.98      113.43      4.67 o 
  -5   3   7      563.12      554.93      8.80 o 
  -4   3   7      186.36      170.53      5.61 o 
  -3   3   7     1504.10     1498.63     19.20 o 
  -2   3   7     1255.81     1351.29     16.81 o 
  -1   3   7     1215.08     1141.43     15.60 o 
   0   3   7     6787.40     6659.38     70.59 o 
   1   3   7     1878.02     1859.12     23.78 o 
   2   3   7       12.12        9.67      3.07 o 
   3   3   7     1004.79      972.00     17.34 o 
   4   3   7     1551.64     1523.44     34.28 o 
   5   3   7     3575.16     3516.46     47.46 o 
   6   3   7      390.27      365.61     14.18 o 
 -11   4   7        6.90        3.47      6.37 o 
 -10   4   7     2516.28     2493.92     47.22 o 
  -9   4   7       30.37       33.94      5.49 o 
  -8   4   7        5.60        6.78      3.48 o 
  -7   4   7      184.99      177.95      8.31 o 
  -6   4   7      543.81      570.28     12.62 o 
  -5   4   7     1869.49     1957.29     27.58 o 
  -4   4   7       33.60       35.27      3.51 o 
  -3   4   7     1013.24      966.64     15.02 o 
  -2   4   7      145.71      150.03      6.84 o 
  -1   4   7      155.26      158.27      4.94 o 
   0   4   7     1109.15     1120.04     15.13 o 
   1   4   7     3733.93     3610.64     39.31 o 
   2   4   7     1669.47     1651.29     21.33 o 
   3   4   7     5061.57     5073.26     59.01 o 
   4   4   7        2.46        1.87      3.44 o 
   5   4   7     1156.71     1201.13     24.72 o 
   6   4   7       32.25       33.08      6.53 o 
 -11   5   7        7.60       20.52      7.40 o 
 -10   5   7       40.12       44.00      7.74 o 
  -9   5   7      162.10      173.02     11.23 o 
  -8   5   7       47.05       51.04      5.85 o 
  -7   5   7     3154.54     3087.51     37.04 o 
  -6   5   7     2792.41     2808.06     33.60 o 
  -5   5   7      641.24      615.21     13.55 o 
  -4   5   7      387.32      374.99      8.84 o 
  -3   5   7     2296.60     2271.88     27.37 o 
  -2   5   7     1763.42     1810.00     21.30 o 
  -1   5   7        7.53        2.16      2.00 o 
   0   5   7     2689.02     2700.73     30.46 o 
   1   5   7     2871.54     2842.02     33.76 o 
   2   5   7     1167.18     1148.31     21.33 o 
   3   5   7       48.85       58.11      4.89 o 
   4   5   7      220.75      218.92     10.51 o 
   5   5   7     1090.35     1078.38     23.43 o 
   6   5   7       35.71       39.59      7.03 o 
 -11   6   7       47.65       44.84      8.79 o 
 -10   6   7     1640.77     1672.04     35.98 o 
  -9   6   7       28.83       25.62      5.77 o 
  -8   6   7       58.95       65.56      6.52 o 
  -7   6   7     1689.43     1698.16     25.95 o 
  -6   6   7        2.42       10.52      3.01 o 
  -5   6   7      391.66      389.23      8.18 o 
  -4   6   7      565.02      571.14     10.42 o 
  -3   6   7     6118.82     5998.15     74.80 o 
  -2   6   7     6534.80     6537.10     69.84 o 
  -1   6   7      216.39      192.81      5.62 o 
   0   6   7        1.72        9.90      2.45 o 
   1   6   7       70.27       72.29      4.33 o 
   2   6   7     1753.37     1746.15     24.81 o 
   3   6   7      846.22      855.83     16.85 o 
   4   6   7      271.98      296.45     12.17 o 
   5   6   7     2078.73     2061.47     36.38 o 
 -10   7   7      303.91      304.70     16.16 o 
  -9   7   7       25.33       28.89      5.83 o 
  -8   7   7      575.91      594.98     15.66 o 
  -7   7   7     1382.38     1364.11     28.51 o 
  -6   7   7      515.53      529.28     13.99 o 
  -5   7   7     1368.48     1347.94     19.32 o 
  -4   7   7      142.77      137.69      6.22 o 
  -3   7   7      259.24      279.88      7.76 o 
  -2   7   7      499.75      493.81     10.37 o 
  -1   7   7      443.35      422.84      9.65 o 
   0   7   7     3362.72     3326.55     40.12 o 
   1   7   7       38.27       45.34      4.21 o 
   2   7   7      126.09      128.72      6.49 o 
   3   7   7      362.14      356.55     11.10 o 
   4   7   7     1311.19     1374.60     26.85 o 
   5   7   7      717.18      747.97     19.84 o 
 -10   8   7     2985.28     2955.99     66.12 o 
  -9   8   7      927.40      919.10     24.05 o 
  -8   8   7       44.56       33.08      6.42 o 
  -7   8   7        6.38       31.31     19.73 o 
  -6   8   7      202.64      185.75      8.42 o 
  -5   8   7     3947.50     3824.83     48.80 o 
  -4   8   7      329.38      345.93     10.80 o 
  -3   8   7     4279.36     4258.60     54.91 o 
  -2   8   7      633.43      623.11     12.01 o 
  -1   8   7       50.47       53.26      4.14 o 
   0   8   7     2378.72     2380.03     32.97 o 
   1   8   7      643.61      675.33     18.95 o 
   2   8   7     1094.49     1102.73     22.18 o 
   3   8   7     3363.17     3423.72     52.13 o 
   4   8   7      409.58      404.48     14.57 o 
  -9   9   7      847.83      810.25     22.57 o 
  -8   9   7      890.41      931.07     25.03 o 
  -7   9   7      127.72      140.08      9.44 o 
  -6   9   7      868.87      855.80     18.25 o 
  -5   9   7       79.17       89.62      5.75 o 
  -4   9   7      147.20      126.51     13.21 o 
  -3   9   7      824.20      798.63     21.15 o 
  -2   9   7      259.11      264.99     12.27 o 
  -1   9   7     1352.98     1354.54     23.16 o 
   0   9   7     1783.05     1755.16     29.02 o 
   1   9   7      837.25      824.10     17.78 o 
   2   9   7      569.01      595.29     15.47 o 
   3   9   7      690.99      715.53     18.15 o 
   4   9   7      223.87      233.89     12.12 o 
  -8  10   7     1657.41     1755.41     35.62 o 
  -7  10   7     1057.83      982.60     32.12 o 
  -6  10   7      380.53      406.65     12.37 o 
  -5  10   7      278.05      277.07      9.89 o 
  -4  10   7      344.51      351.78     11.68 o 
  -3  10   7     2755.62     2670.28     48.95 o 
  -2  10   7     1975.62     1897.74     38.11 o 
  -1  10   7      643.48      628.72     19.17 o 
   0  10   7       58.24       63.28      7.56 o 
   1  10   7        4.95       10.28      4.25 o 
   2  10   7     1177.21     1224.65     32.74 o 
   3  10   7      110.77      104.04      8.32 o 
  -7  11   7      138.20      149.80      8.91 o 
  -6  11   7      492.54      488.23     13.71 o 
  -5  11   7     3259.54     3194.63     47.36 o 
  -4  11   7      409.17      384.85     18.28 o 
  -3  11   7       63.49       64.32      7.78 o 
  -2  11   7        3.06        3.79      5.35 o 
  -1  11   7      130.04      119.24      9.83 o 
   0  11   7      668.77      659.63     16.47 o 
   1  11   7       23.76       34.53      7.56 o 
   2  11   7       29.47       25.33      5.53 o 
  -6  12   7        0.97        4.89      3.84 o 
  -5  12   7     2175.00     2263.44     39.64 o 
  -4  12   7      260.81      237.98     12.24 o 
  -3  12   7     1669.14     1712.96     35.64 o 
  -2  12   7      202.70      219.33     12.18 o 
  -1  12   7       67.82       79.78      8.33 o 
   0  12   7     1190.57     1150.09     21.54 o 
   1  12   7     1139.97     1210.99     23.42 o 
 -10   0   8      748.82      709.76     24.46 o 
  -8   0   8       31.07       28.07      6.32 o 
  -6   0   8     1818.45     1857.15     50.41 o 
  -4   0   8    13493.79    13563.66    194.97 o 
  -2   0   8     5430.23     5556.90     83.81 o 
   0   0   8     2527.12     2472.72     41.61 o 
   2   0   8     3763.44     3656.87     59.90 o 
   4   0   8      102.60       87.18      9.92 o 
   6   0   8      470.32      454.32     17.10 o 
 -11   1   8       38.40       56.31      9.56 o 
 -10   1   8     2704.28     2720.42     45.00 o 
  -9   1   8     2893.30     2880.66     43.29 o 
  -8   1   8     1109.76     1100.16     20.50 o 
  -7   1   8     4426.51     4212.21     69.21 o 
  -6   1   8     4551.87     4553.60     61.04 o 
  -5   1   8        7.21        8.56      2.86 o 
  -4   1   8      156.14      153.94      4.14 o 
  -3   1   8     8151.88     8086.70     77.28 o 
  -2   1   8     6676.06     6594.41     59.47 o 
  -1   1   8     3252.49     3182.75     32.91 o 
   0   1   8     6044.37     5945.15     58.59 o 
   1   1   8     2331.53     2251.30     27.62 o 
   2   1   8      975.66      953.50     14.90 o 
   3   1   8      880.75      878.42     14.78 o 
   4   1   8       18.78       21.59      4.00 o 
   5   1   8     1133.43     1115.51     18.65 o 
   6   1   8     1830.77     1888.03     27.67 o 
 -11   2   8        7.12        7.45      4.89 o 
 -10   2   8      577.56      577.34     15.80 o 
  -9   2   8     2761.48     2812.66     42.16 o 
  -8   2   8      110.98      113.02      6.61 o 
  -7   2   8     1708.52     1720.67     21.65 o 
  -6   2   8        0.53        7.50      3.95 o 
  -5   2   8     5677.71     5870.95     80.67 o 
  -4   2   8      209.61      197.04      6.49 o 
  -3   2   8     2455.19     2490.46     29.19 o 
  -2   2   8       93.22      112.10      4.90 o 
  -1   2   8      303.50      266.40      8.73 o 
   0   2   8      112.07      112.82      8.52 o 
   1   2   8       12.96       14.16      3.99 o 
   2   2   8      277.66      274.53      7.12 o 
   3   2   8     4666.80     4574.51     56.19 o 
   4   2   8        1.58        4.06      4.60 o 
   5   2   8      567.99      513.34     11.62 o 
 -11   3   8      106.39      103.55     10.32 o 
 -10   3   8     2576.27     2611.74     36.00 o 
  -9   3   8     1711.35     1679.28     29.92 o 
  -8   3   8     1722.12     1673.59     28.92 o 
  -7   3   8     2461.67     2450.02     37.54 o 
  -6   3   8      311.20      342.31      9.35 o 
  -5   3   8      356.29      333.30      7.36 o 
  -4   3   8      531.71      492.23      9.48 o 
  -3   3   8     1298.12     1330.46     15.52 o 
  -2   3   8     2835.89     2824.43     31.14 o 
  -1   3   8     1891.67     1843.01     24.12 o 
   0   3   8     2506.19     2519.91     33.43 o 
   1   3   8     1817.91     1792.27     26.05 o 
   2   3   8      205.45      206.53      8.24 o 
   3   3   8      701.03      678.10     14.78 o 
   4   3   8       19.81       22.01      5.54 o 
   5   3   8     2766.64     2709.88     44.06 o 
 -11   4   8       11.41        6.32      6.83 o 
 -10   4   8     2496.91     2447.57     46.84 o 
  -9   4   8      254.51      255.81     14.84 o 
  -8   4   8      353.82      343.39     11.58 o 
  -7   4   8     1141.87     1128.75     22.69 o 
  -6   4   8      395.57      431.37      9.37 o 
  -5   4   8      684.06      691.96     11.30 o 
  -4   4   8     4228.04     4276.96     47.73 o 
  -3   4   8      931.80      935.73     14.19 o 
  -2   4   8     2989.70     3040.43     40.00 o 
  -1   4   8     1399.35     1435.26     19.53 o 
   0   4   8     4200.51     4204.18     53.57 o 
   1   4   8      202.24      196.55      7.27 o 
   2   4   8      244.13      260.98      8.75 o 
   3   4   8     1206.93     1214.64     21.18 o 
   4   4   8       25.70       33.65      5.31 o 
   5   4   8     1073.63     1070.64     28.52 o 
 -11   5   8       11.74        9.92      7.15 o 
 -10   5   8     2356.32     2367.31     48.82 o 
  -9   5   8      311.22      313.25     14.25 o 
  -8   5   8      695.63      686.11     19.09 o 
  -7   5   8     4736.16     4764.42     59.45 o 
  -6   5   8     1187.35     1193.23     18.87 o 
  -5   5   8      718.63      759.10     14.83 o 
  -4   5   8     1291.58     1276.37     18.13 o 
  -3   5   8     3069.80     3082.34     36.09 o 
  -2   5   8     7631.97     7489.44     79.70 o 
  -1   5   8      320.45      305.18      7.30 o 
   0   5   8     2157.22     2223.34     26.75 o 
   1   5   8      656.53      655.25     12.79 o 
   2   5   8      370.71      354.59     10.74 o 
   3   5   8      173.77      168.77      9.68 o 
   4   5   8      423.96      404.00     14.22 o 
   5   5   8      343.15      351.01     14.58 o 
 -10   6   8      912.70      869.61     24.24 o 
  -9   6   8      747.77      716.34     22.96 o 
  -8   6   8      378.40      387.36     14.68 o 
  -7   6   8     4125.84     4120.75     47.99 o 
  -6   6   8      422.82      420.36     12.80 o 
  -5   6   8     6009.89     5923.58     66.64 o 
  -4   6   8      636.09      646.23     11.76 o 
  -3   6   8        0.01        4.66      2.59 o 
  -2   6   8      235.96      254.38      7.82 o 
  -1   6   8      753.16      774.55     13.12 o 
   0   6   8      978.62     1009.59     16.83 o 
   1   6   8     2438.93     2514.95     32.92 o 
   2   6   8     1117.18     1117.26     22.39 o 
   3   6   8     3471.12     3523.46     53.23 o 
   4   6   8       10.06       14.92      5.90 o 
 -10   7   8      298.66      315.14     15.81 o 
  -9   7   8      527.64      523.75     18.17 o 
  -8   7   8      833.15      855.25     19.13 o 
  -7   7   8     2850.04     2818.73     38.81 o 
  -6   7   8      186.31      205.28      7.71 o 
  -5   7   8      332.54      319.89      9.32 o 
  -4   7   8      668.90      651.64     13.14 o 
  -3   7   8      246.46      265.21      8.16 o 
  -2   7   8     1398.08     1329.14     20.77 o 
  -1   7   8      547.31      562.15     19.34 o 
   0   7   8     3388.98     3352.91     43.90 o 
   1   7   8     1888.87     1898.61     28.54 o 
   2   7   8      224.68      232.85     14.07 o 
   3   7   8       69.79       67.45      7.30 o 
   4   7   8       16.99       24.59      6.24 o 
  -9   8   8        4.04       21.75     10.61 o 
  -8   8   8     1497.24     1454.16     31.28 o 
  -7   8   8     1630.23     1642.58     26.28 o 
  -6   8   8      265.22      260.19      9.16 o 
  -5   8   8      267.06      261.37      8.79 o 
  -4   8   8     4830.56     4791.10     59.30 o 
  -3   8   8        1.49        1.22      2.77 o 
  -2   8   8      344.08      348.69      9.25 o 
  -1   8   8      302.29      299.26      9.08 o 
   0   8   8     1389.09     1369.47     22.35 o 
   1   8   8      953.18      919.62     17.63 o 
   2   8   8      671.49      647.60     21.79 o 
   3   8   8      285.80      293.42     19.71 o 
  -9   9   8      347.17      361.37     25.20 o 
  -8   9   8     1029.55      997.30     21.92 o 
  -7   9   8     1385.77     1415.69     26.56 o 
  -6   9   8      102.43       94.43      7.22 o 
  -5   9   8      932.24      933.14     19.00 o 
  -4   9   8     2109.61     2091.57     39.50 o 
  -3   9   8      154.18      153.82      7.32 o 
  -2   9   8     3185.46     3171.44     46.61 o 
  -1   9   8       38.84       41.09      4.91 o 
   0   9   8     1195.74     1168.98     22.70 o 
   1   9   8       18.33       14.75      4.90 o 
   2   9   8      144.45      157.02      9.59 o 
   3   9   8       99.81      110.28     10.31 o 
  -8  10   8      520.94      499.61     15.35 o 
  -7  10   8      630.63      672.89     16.93 o 
  -6  10   8      367.22      369.19     13.27 o 
  -5  10   8     3127.51     3021.44     45.54 o 
  -4  10   8       35.68       41.77      4.86 o 
  -3  10   8      316.86      331.22      9.89 o 
  -2  10   8      320.80      330.32     14.63 o 
  -1  10   8      109.80      117.54     11.49 o 
   0  10   8      454.74      481.86     13.47 o 
   1  10   8     4968.81     5129.17     73.13 o 
   2  10   8     1149.49     1185.72     24.75 o 
  -6  11   8      324.87      303.53     12.34 o 
  -5  11   8      182.76      168.03      8.27 o 
  -4  11   8      232.12      220.94      9.86 o 
  -3  11   8      333.92      334.68     17.54 o 
  -2  11   8     1575.46     1630.69     35.79 o 
  -1  11   8      868.28      841.04     17.80 o 
   0  11   8      181.41      207.99      9.43 o 
   1  11   8      447.59      439.95     13.95 o 
  -4  12   8     1414.99     1472.69     34.93 o 
  -3  12   8       17.99       26.51      7.23 o 
  -2  12   8       24.44       27.58      7.09 o 
 -11   0   9      123.12      128.97     12.26 o 
  -9   0   9     5246.88     5303.25    103.06 o 
  -7   0   9        2.56        4.34      4.62 o 
  -5   0   9      632.70      634.76     32.17 o 
  -3   0   9      186.19      213.55      7.03 o 
  -1   0   9     3781.22     3697.05     59.09 o 
   1   0   9     1176.10     1185.61     24.72 o 
   3   0   9      143.54      156.09      9.71 o 
   5   0   9     2310.17     2269.35     44.28 o 
 -11   1   9      178.73      186.77     11.87 o 
 -10   1   9      603.50      625.55     16.04 o 
  -9   1   9        0.78        3.78      4.03 o 
  -8   1   9        9.25        6.94      3.76 o 
  -7   1   9      638.70      614.68     13.66 o 
  -6   1   9     3879.88     3876.83     90.36 o 
  -5   1   9     1734.76     1776.27     23.52 o 
  -4   1   9     1516.39     1431.07     16.62 o 
  -3   1   9     3171.88     3131.72     32.29 o 
  -2   1   9       89.92       91.57      3.47 o 
  -1   1   9     1240.66     1231.06     15.20 o 
   0   1   9      239.80      215.95      6.41 o 
   1   1   9     2869.38     2788.39     33.65 o 
   2   1   9     4247.70     4085.84     48.84 o 
   3   1   9       82.98       75.76      5.86 o 
   4   1   9     1275.59     1268.74     20.07 o 
 -11   2   9        2.34        6.27      4.24 o 
 -10   2   9      268.68      263.39      9.99 o 
  -9   2   9      157.62      163.00      8.95 o 
  -8   2   9      198.01      207.24     11.11 o 
  -7   2   9      280.96      284.47     19.09 o 
  -6   2   9     2932.03     2837.75     48.48 o 
  -5   2   9      421.57      397.86     10.92 o 
  -4   2   9      571.11      556.51     12.47 o 
  -3   2   9       52.59       47.26      3.99 o 
  -2   2   9      728.80      712.65     13.32 o 
  -1   2   9      527.70      502.05     11.14 o 
   0   2   9     1100.74     1079.68     18.38 o 
   1   2   9        2.05        7.96      3.54 o 
   2   2   9       19.43       21.10      4.47 o 
   3   2   9      128.34      117.56      7.52 o 
   4   2   9      497.97      485.10     13.94 o 
 -11   3   9      299.97      287.48     18.96 o 
 -10   3   9      281.27      266.74     14.02 o 
  -9   3   9     1246.50     1273.32     28.96 o 
  -8   3   9      544.48      517.77     14.59 o 
  -7   3   9       16.70       16.58      4.45 o 
  -6   3   9     2748.60     2723.91     36.52 o 
  -5   3   9       29.47       33.07      3.91 o 
  -4   3   9     1389.98     1345.47     26.45 o 
  -3   3   9     5062.58     4995.59     67.63 o 
  -2   3   9      940.38      944.18     14.85 o 
  -1   3   9      812.66      805.44     16.48 o 
   0   3   9      119.29      112.56      6.94 o 
   1   3   9      685.89      694.68     15.98 o 
   2   3   9     3225.48     3125.01     47.19 o 
   3   3   9      892.92      883.09     19.81 o 
   4   3   9     2047.35     2059.97     32.77 o 
 -11   4   9      278.79      257.87     15.11 o 
 -10   4   9       36.81       43.42      9.62 o 
  -9   4   9     1476.96     1556.77     28.91 o 
  -8   4   9        1.38       10.08      5.07 o 
  -7   4   9       36.34       35.11      6.41 o 
  -6   4   9      914.25      908.93     18.61 o 
  -5   4   9        3.22        5.39      3.12 o 
  -4   4   9      108.57      127.01      6.29 o 
  -3   4   9     3954.29     3862.05     48.37 o 
  -2   4   9      337.31      348.49      9.36 o 
  -1   4   9     7251.44     7189.65     84.88 o 
   0   4   9       11.86       14.12      3.44 o 
   1   4   9      269.10      274.00      9.61 o 
   2   4   9        3.23        5.95      3.96 o 
   3   4   9     1044.04     1020.38     19.90 o 
   4   4   9      275.44      257.18     14.07 o 
 -10   5   9        0.08        4.31      6.20 o 
  -9   5   9      817.48      799.57     22.19 o 
  -8   5   9       19.96       19.89      5.23 o 
  -7   5   9       18.67       15.13      4.19 o 
  -6   5   9     1396.67     1436.85     22.73 o 
  -5   5   9     1704.25     1686.37     25.09 o 
  -4   5   9     1201.49     1180.79     19.31 o 
  -3   5   9      922.57      932.58     16.38 o 
  -2   5   9     1474.01     1463.28     22.50 o 
  -1   5   9      628.66      610.68     14.76 o 
   0   5   9      326.06      349.05     10.17 o 
   1   5   9     2946.21     2938.40     42.39 o 
   2   5   9     2182.14     2055.48     39.95 o 
   3   5   9      135.39      117.40      8.74 o 
   4   5   9      998.51     1056.36     24.01 o 
 -10   6   9       30.93       21.45      7.36 o 
  -9   6   9      694.26      696.61     28.20 o 
  -8   6   9     2466.68     2382.88     44.38 o 
  -7   6   9       84.56      103.80      7.54 o 
  -6   6   9     2982.93     3021.15     44.89 o 
  -5   6   9       99.14      109.01      5.83 o 
  -4   6   9     1378.15     1400.08     20.18 o 
  -3   6   9       33.98       35.27      3.83 o 
  -2   6   9      430.51      453.57     10.06 o 
  -1   6   9      402.11      413.44     10.70 o 
   0   6   9      575.42      574.47     14.74 o 
   1   6   9     1156.20     1133.48     22.80 o 
   2   6   9      193.32      208.57     10.85 o 
   3   6   9      828.42      883.90     21.13 o 
  -9   7   9     2874.51     2805.38     51.66 o 
  -8   7   9        5.94       16.09      5.50 o 
  -7   7   9      128.68      126.64      9.56 o 
  -6   7   9      654.20      645.05     14.25 o 
  -5   7   9     1891.89     1869.07     27.83 o 
  -4   7   9      890.58      882.26     16.42 o 
  -3   7   9      594.01      575.87     14.55 o 
  -2   7   9      245.78      244.57      8.65 o 
  -1   7   9     1207.85     1209.70     20.70 o 
   0   7   9       24.43       21.97      4.95 o 
   1   7   9       21.51       25.93      5.45 o 
   2   7   9      682.03      643.18     18.00 o 
   3   7   9     1175.84     1178.88     25.85 o 
  -9   8   9     1457.53     1488.21     33.11 o 
  -8   8   9      129.69      134.05      9.24 o 
  -7   8   9       24.45       45.34      6.73 o 
  -6   8   9     2350.31     2270.51     32.97 o 
  -5   8   9      926.79      937.21     19.35 o 
  -4   8   9       50.36       53.11      5.00 o 
  -3   8   9     3262.26     3221.62     42.85 o 
  -2   8   9      129.11      128.82      9.83 o 
  -1   8   9     5814.85     5922.88     72.85 o 
   0   8   9       58.19       55.13      6.08 o 
   1   8   9       12.46       15.37      5.24 o 
   2   8   9        3.75        6.96      5.37 o 
  -8   9   9        4.61        7.48      6.50 o 
  -7   9   9       20.63       26.79      6.11 o 
  -6   9   9       65.08       82.41      9.72 o 
  -5   9   9      855.68      839.08     18.52 o 
  -4   9   9     2521.57     2425.51     38.42 o 
  -3   9   9        4.50        9.13      3.95 o 
  -2   9   9      799.65      784.53     26.14 o 
  -1   9   9       29.27       41.41      5.07 o 
   0   9   9        3.65        3.71      4.16 o 
   1   9   9     1125.20     1102.58     26.71 o 
  -7  10   9      742.85      726.45     20.17 o 
  -6  10   9       14.89       20.27      5.02 o 
  -5  10   9       43.63       49.86      6.45 o 
  -4  10   9      773.19      744.53     19.75 o 
  -3  10   9      237.62      221.98      9.36 o 
  -2  10   9      717.09      771.48     17.32 o 
  -1  10   9      304.00      315.47     11.34 o 
   0  10   9     1997.36     2063.50     35.66 o 
  -5  11   9      120.43      106.34      7.57 o 
  -4  11   9      407.33      448.26     26.52 o 
  -3  11   9      259.96      282.55      9.74 o 
  -2  11   9      489.48      471.77     12.86 o 
 -10   0  10      266.50      284.03     16.10 o 
  -8   0  10    15751.83    16002.39    283.60 o 
  -6   0  10       14.18       20.17      5.74 o 
  -4   0  10     2751.27     2823.78     56.54 o 
  -2   0  10     2845.70     2784.53     46.51 o 
   0   0  10     2557.38     2486.70     43.46 o 
   2   0  10       15.94       34.74      5.84 o 
 -11   1  10     1322.22     1322.76     25.29 o 
 -10   1  10       18.77       27.80      7.47 o 
  -9   1  10      400.18      390.84     11.68 o 
  -8   1  10      846.12      865.19     17.29 o 
  -7   1  10        5.33        6.58      3.21 o 
  -6   1  10     2569.89     2516.32     31.88 o 
  -5   1  10      538.45      554.12      9.55 o 
  -4   1  10      493.64      488.20     11.88 o 
  -3   1  10       11.63       21.31      3.48 o 
  -2   1  10      637.85      630.98     12.81 o 
  -1   1  10       19.33       25.30      3.96 o 
   0   1  10     1594.15     1559.39     24.35 o 
   1   1  10     1209.83     1190.17     17.70 o 
   2   1  10      662.58      687.49     12.71 o 
   3   1  10       16.83       19.50      3.44 o 
 -11   2  10     3120.54     3180.20     58.37 o 
 -10   2  10       23.87       20.68      6.37 o 
  -9   2  10     1592.23     1568.03     33.40 o 
  -8   2  10        1.56       22.13     10.69 o 
  -7   2  10      388.69      383.86     13.87 o 
  -6   2  10      420.40      440.07     14.51 o 
  -5   2  10      309.33      302.03      9.99 o 
  -4   2  10      611.25      597.94     13.73 o 
  -3   2  10    11236.02    11131.16    127.40 o 
  -2   2  10        6.15        7.98      3.34 o 
  -1   2  10     3806.44     3788.32     48.69 o 
   0   2  10        0.07        7.75      3.93 o 
   1   2  10      237.23      244.33      9.66 o 
   2   2  10      149.33      142.71     13.47 o 
   3   2  10        0.65        4.22      4.75 o 
 -10   3  10      225.04      230.88     13.51 o 
  -9   3  10        5.42        4.00      5.45 o 
  -8   3  10      124.48      130.41      9.79 o 
  -7   3  10       10.05       23.15      5.43 o 
  -6   3  10     3514.71     3384.53     49.21 o 
  -5   3  10      557.52      525.60     15.53 o 
  -4   3  10       78.14       91.72      6.29 o 
  -3   3  10        4.41       10.99      3.70 o 
  -2   3  10      332.67      338.11      9.64 o 
  -1   3  10      560.17      590.44     13.23 o 
   0   3  10     2208.04     2149.18     31.44 o 
   1   3  10      244.05      231.37      9.68 o 
   2   3  10     1114.90     1107.04     26.09 o 
   3   3  10       76.14       85.66      7.52 o 
 -10   4  10      575.08      606.76     20.94 o 
  -9   4  10      248.07      262.00     17.33 o 
  -8   4  10     4543.20     4540.91     74.29 o 
  -7   4  10      510.81      510.78     18.80 o 
  -6   4  10       90.25      102.08      6.54 o 
  -5   4  10      340.70      347.92     11.84 o 
  -4   4  10     2266.15     2322.79     33.71 o 
  -3   4  10      451.30      428.89     11.96 o 
  -2   4  10       14.80       17.36      3.65 o 
  -1   4  10      635.93      635.08     15.45 o 
   0   4  10     1263.36     1260.02     26.91 o 
   1   4  10      336.05      325.75     11.96 o 
   2   4  10        4.67        5.74      4.83 o 
   3   4  10     1742.50     1696.76     36.71 o 
 -10   5  10      733.72      689.95     21.89 o 
  -9   5  10     1040.97     1047.54     26.63 o 
  -8   5  10      116.01      140.22     10.58 o 
  -7   5  10        0.01        7.57      4.18 o 
  -6   5  10     2562.95     2526.82     48.82 o 
  -5   5  10     1194.96     1215.25     20.44 o 
  -4   5  10      184.22      186.44      8.08 o 
  -3   5  10      692.43      730.10     14.82 o 
  -2   5  10      179.03      187.55      9.43 o 
  -1   5  10      386.18      402.99     11.32 o 
   0   5  10        9.95        7.39      4.10 o 
   1   5  10     2901.20     2947.03     41.57 o 
   2   5  10     2600.74     2623.90     45.66 o 
  -9   6  10      766.95      719.15     21.89 o 
  -8   6  10       59.48       72.95     18.76 o 
  -7   6  10       50.21       51.89      6.30 o 
  -6   6  10      872.19      889.32     22.29 o 
  -5   6  10       21.58       20.38      4.65 o 
  -4   6  10     1271.93     1264.76     21.24 o 
  -3   6  10     3041.15     3051.47     41.01 o 
  -2   6  10       63.85       63.61      5.70 o 
  -1   6  10      809.14      826.34     19.24 o 
   0   6  10      214.02      220.87     10.66 o 
   1   6  10      115.01      110.86      8.62 o 
   2   6  10      451.10      435.33     18.22 o 
  -9   7  10       69.96       67.09      8.97 o 
  -8   7  10      258.93      262.69     14.17 o 
  -7   7  10      535.21      534.66     18.32 o 
  -6   7  10     3724.80     3687.42     54.24 o 
  -5   7  10      479.90      488.06     13.88 o 
  -4   7  10     1531.55     1515.77     27.03 o 
  -3   7  10     1374.69     1347.51     24.93 o 
  -2   7  10      149.99      155.28      8.71 o 
  -1   7  10     1183.16     1239.37     24.43 o 
   0   7  10     1026.07     1032.64     22.25 o 
   1   7  10       43.72       39.24      6.36 o 
  -8   8  10      805.01      816.81     20.15 o 
  -7   8  10      846.29      820.80     27.88 o 
  -6   8  10       61.64       65.90      6.92 o 
  -5   8  10      176.77      165.76      9.09 o 
  -4   8  10      763.68      759.40     25.37 o 
  -3   8  10     1124.19     1125.68     22.52 o 
  -2   8  10      386.90      420.67     13.22 o 
  -1   8  10      816.38      801.46     18.96 o 
   0   8  10       81.38       85.97      7.84 o 
   1   8  10        4.96       15.22      5.80 o 
  -7   9  10       95.80      115.01      9.55 o 
  -6   9  10     1716.25     1738.06     31.00 o 
  -5   9  10     1551.34     1530.12     28.06 o 
  -4   9  10      508.95      485.45     23.17 o 
  -3   9  10      153.80      162.00      8.88 o 
  -2   9  10      208.27      198.57      9.79 o 
  -1   9  10     1110.75     1170.89     24.12 o 
  -5  10  10     1989.67     2031.15     39.10 o 
  -4  10  10      652.46      632.22     17.96 o 
  -3  10  10      826.10      851.80     21.49 o 
  -2  10  10      185.61      174.58     11.13 o 
  -9   0  11      173.77      209.60     13.00 o 
  -7   0  11     2174.30     2099.94     45.86 o 
  -5   0  11     9682.87     9881.99    177.56 o 
  -3   0  11     1975.98     2001.93     35.38 o 
  -1   0  11       11.17       14.03      5.29 o 
   1   0  11     3388.33     3387.53     57.48 o 
 -10   1  11      157.04      169.08     11.42 o 
  -9   1  11     1447.16     1442.49     31.27 o 
  -8   1  11      459.20      484.73     16.27 o 
  -7   1  11      390.31      397.70     14.44 o 
  -6   1  11       42.88       49.91      6.37 o 
  -5   1  11      195.61      215.40     11.22 o 
  -4   1  11     1327.65     1337.30     23.07 o 
  -3   1  11       15.00       25.95      4.81 o 
  -2   1  11     3013.89     3013.68     40.26 o 
  -1   1  11      665.08      635.78     13.95 o 
   0   1  11        4.16       12.03      4.29 o 
   1   1  11       74.93       72.98      6.41 o 
   2   1  11       85.35       76.87      6.73 o 
 -10   2  11      255.24      285.12     14.73 o 
  -9   2  11       17.27       27.05      6.76 o 
  -8   2  11     1181.11     1206.93     38.60 o 
  -7   2  11       64.14       55.80      7.06 o 
  -6   2  11        2.50       13.82      5.81 o 
  -5   2  11      227.92      224.26     10.24 o 
  -4   2  11     1245.15     1224.06     40.13 o 
  -3   2  11      215.01      206.53      9.31 o 
  -2   2  11      283.96      297.96      9.71 o 
  -1   2  11      329.51      333.61     10.52 o 
   0   2  11     4762.22     4733.24     60.61 o 
   1   2  11        7.80        7.97      4.50 o 
   2   2  11      744.32      773.90     17.67 o 
 -10   3  11      133.43      147.50     11.40 o 
  -9   3  11     1763.68     1797.50     37.35 o 
  -8   3  11      132.23      131.88     10.25 o 
  -7   3  11       29.02       39.87      6.51 o 
  -6   3  11      180.25      180.55      9.13 o 
  -5   3  11      206.58      211.05     15.76 o 
  -4   3  11     1881.61     1940.45     31.81 o 
  -3   3  11      551.45      573.48     14.62 o 
  -2   3  11     2651.42     2647.18     36.84 o 
  -1   3  11      294.38      305.24     10.45 o 
   0   3  11        5.86        6.56      4.40 o 
   1   3  11      895.26      929.27     19.26 o 
   2   3  11      645.38      625.87     16.20 o 
  -9   4  11       10.67       13.49      6.51 o 
  -8   4  11       15.72       21.22      6.33 o 
  -7   4  11     4708.51     4566.91     75.27 o 
  -6   4  11      284.92      307.64     11.65 o 
  -5   4  11     5131.12     5122.98    112.84 o 
  -4   4  11      113.91      108.89      7.48 o 
  -3   4  11      497.13      496.93     13.87 o 
  -2   4  11        0.66        8.68      4.57 o 
  -1   4  11      184.56      194.98     16.05 o 
   0   4  11      100.60      108.95      7.48 o 
   1   4  11     2217.12     2128.30     33.24 o 
  -9   5  11      313.98      305.03     15.20 o 
  -8   5  11     2661.68     2757.38     51.01 o 
  -7   5  11       54.98       66.88      6.14 o 
  -6   5  11      222.60      227.24     10.76 o 
  -5   5  11     2133.69     2073.84     46.43 o 
  -4   5  11        0.47        4.30      3.83 o 
  -3   5  11        4.37        7.33      3.97 o 
  -2   5  11     3043.85     3144.18     43.19 o 
  -1   5  11     1547.65     1494.49     25.13 o 
   0   5  11      555.39      558.03     18.56 o 
   1   5  11       56.59       57.77      8.35 o 
  -8   6  11      314.93      323.27     15.22 o 
  -7   6  11      112.05      100.59      8.19 o 
  -6   6  11      291.36      268.71     13.24 o 
  -5   6  11      654.24      643.54     17.14 o 
  -4   6  11      641.35      665.76     16.86 o 
  -3   6  11        1.45        7.81      4.73 o 
  -2   6  11      185.40      165.83      9.55 o 
  -1   6  11      347.42      373.63     13.63 o 
   0   6  11     3635.96     3641.87     55.62 o 
  -8   7  11      295.71      275.69     12.44 o 
  -7   7  11      994.35     1021.88     22.45 o 
  -6   7  11      155.30      171.17     11.28 o 
  -5   7  11       55.83       62.49      6.79 o 
  -4   7  11      296.42      268.28     13.50 o 
  -3   7  11     1563.09     1593.95     33.40 o 
  -2   7  11      884.85      851.15     20.58 o 
  -1   7  11       96.05      100.09      8.29 o 
  -6   8  11      171.44      197.32     11.78 o 
  -5   8  11      486.79      504.29     15.03 o 
  -4   8  11      753.81      729.69     18.01 o 
  -3   8  11        2.10        5.96      4.67 o 
  -2   8  11      211.33      199.53     10.60 o 
  -8   0  12      924.53      897.53     23.67 o 
  -6   0  12      866.55      907.78     51.07 o 
  -4   0  12     1595.25     1547.24     57.70 o 
  -2   0  12     5104.83     5238.39    105.52 o 
   0   0  12      471.30      467.27     22.66 o 
  -9   1  12       58.70       67.43     11.67 o 
  -8   1  12      201.61      209.92     11.58 o 
  -7   1  12      497.10      492.35     15.89 o 
  -6   1  12        9.96       22.30      5.38 o 
  -5   1  12      546.16      558.72     16.29 o 
  -4   1  12      205.26      233.74     19.95 o 
  -3   1  12       52.08       63.28      7.28 o 
  -2   1  12      477.43      450.46     11.87 o 
  -1   1  12        2.33        7.68      4.04 o 
   0   1  12      238.20      236.20      9.83 o 
  -9   2  12     2573.18     2768.72     51.28 o 
  -8   2  12      371.77      382.65     35.62 o 
  -7   2  12     5810.53     5982.85     94.99 o 
  -6   2  12      336.07      363.64     14.41 o 
  -5   2  12        5.25        9.49      5.27 o 
  -4   2  12       97.26       90.78      6.90 o 
  -3   2  12      172.75      181.80     14.00 o 
  -2   2  12       58.56       57.87      6.46 o 
  -1   2  12      234.83      265.85     10.44 o 
   0   2  12      656.76      685.16     16.00 o 
  -9   3  12      366.26      368.06     16.12 o 
  -8   3  12      871.17      942.41     24.52 o 
  -7   3  12       50.05       47.34      7.36 o 
  -6   3  12      269.62      303.16     13.74 o 
  -5   3  12      235.45      240.19     10.62 o 
  -4   3  12     1008.01     1025.95     40.64 o 
  -3   3  12      519.45      487.86     14.28 o 
  -2   3  12     2879.98     2892.71     45.16 o 
  -1   3  12       46.25       49.34      6.46 o 
   0   3  12        7.91       13.44      5.17 o 
  -8   4  12      594.62      551.45     18.71 o 
  -7   4  12       16.44       15.03      6.03 o 
  -6   4  12     1436.14     1465.99     27.37 o 
  -5   4  12        2.40        8.01      5.44 o 
  -4   4  12      975.69      917.78     23.17 o 
  -3   4  12      647.93      642.53     16.69 o 
  -2   4  12     2008.45     2079.55     35.45 o 
  -1   4  12       21.26       29.12      5.53 o 
  -8   5  12      303.16      342.47     18.52 o 
  -7   5  12      101.22      100.35      9.30 o 
  -6   5  12       43.59       29.33      5.94 o 
  -5   5  12     1733.69     1727.65     35.42 o 
  -4   5  12      126.59      143.71      9.15 o 
  -3   5  12      122.06      129.47      8.80 o 
  -2   5  12      620.68      600.77     17.79 o 
  -1   5  12       88.46      101.93      9.60 o 
  -7   6  12     2914.27     2960.68     46.88 o 
  -6   6  12      436.04      461.92     17.22 o 
  -5   6  12      310.67      293.92     16.11 o 
  -4   6  12      554.78      541.90     20.58 o 
  -3   6  12       10.90       17.19      5.62 o 
  -2   6  12       83.16       83.81      8.16 o 
  -5   7  12       23.72       27.95      6.81 o 
  -4   7  12     2100.95     2174.15     37.30 o 
  -7   0  13      513.72      517.27     33.83 o 
  -5   0  13     1443.86     1376.12     55.71 o 
  -3   0  13     4379.10     4489.11    132.65 o 
  -7   1  13        7.76        6.19      4.90 o 
  -6   1  13      258.12      278.29     11.95 o 
  -5   1  13      704.02      707.63     31.58 o 
  -4   1  13      150.49      170.04      9.28 o 
  -3   1  13     1100.73     1086.77     25.91 o 
  -2   1  13      195.72      220.72      8.99 o 
  -7   2  13       98.95      107.10      9.24 o 
  -6   2  13     1724.48     1716.21     35.05 o 
  -5   2  13        1.30        9.63      5.54 o 
  -4   2  13     3665.87     3774.09     63.72 o 
  -3   2  13      340.60      385.05     15.60 o 
  -2   2  13      451.26      416.67     13.62 o 
  -7   3  13      293.30      326.69     14.90 o 
  -6   3  13       43.30       56.94      7.67 o 
  -5   3  13     1082.38     1098.94     40.66 o 
  -4   3  13       11.03       17.93      5.12 o 
  -3   3  13      264.84      275.93     13.70 o 
  -6   4  13       14.62       14.73      6.85 o 
  -5   4  13       88.40       78.38      7.51 o 
  -4   4  13      302.34      324.87     14.73 o 
                                                 
